# Supplementary material for: Integrative Genotyping and Analysis of Canine Structural Variation Using Long-read and Short-read Data
Source: Genome Biol Evol. 2025 Sep 13;17(10):evaf173. doi: 10.1093/gbe/evaf173 (PMC12481690; doi:10.1093/gbe/evaf173)
Supplement: evaf173_Supplementary_Data [file evaf173_supplementary_data.zip]

Archive with 2 entries (2 files):
- SUPP-FIGURES-R2.pdf
- SV_Paper_supplemental_tables.revised-2025-08-05 copy.xlsx
