# Supplementary material for: Integrative Genotyping and Analysis of Canine Structural Variation Using Long-read and Short-read Data
Source: Genome Biol Evol. 2025 Sep 13;17(10):evaf173. doi: 10.1093/gbe/evaf173 (PMC12481690; doi:10.1093/gbe/evaf173)
Supplement: evaf173_Supplementary_Data [file evaf173_supplementary_data.zip › SV_Paper_supplemental_tables.revised-2025-08-05 copy.xlsx]

## Sheet: Index
Supplemental Tables Index
Table Index	Title	Description
S1	Inlcuded Datasets	Included longread, assembly, shortread datasets
S2	SV Summary Statistics	Overall quantification of SVs across samples and data origin
S3	Genotyping of Deletions and Insertions	Genotyping of Deletions and Insertions
S4	SV Annotation	SV Annotation via SnpEff
S5	SV Overlaps by datatype	Concordance of SVs calls between assembly, longread, shortread, and shortread+paragraph methods
S6	Full-length intact LINEs	Full-length LINEs with intact open reading frames
S7	Ohana Results	SVs identified from Ohana analysis
S8	Allele frequency of selected Ohana hits	Allele frequency of selected Ohana hits, split by breed/group and breed/location

## Sheet: S1
Supplemental Table S1 - Inlcuded Datasets
Sample ID	Breed	Pubmed ID	Longread Platform	Shortread Platform	BioProject	Assembly	Effective Longread Coverage1	Effective Shortread Coverage2
BD	Bernese Mountain Dog	37681359	ONT PromethION	Illumina NovaSeq 6000	PRJNA886700	JARDRF000000000	17	25
CA611	Cairn Terrier	37681359	ONT PromethION	Illumina NovaSeq 6000	PRJNA886700	JARDRD000000000	20	26
China	Basenji	33726677	ONT PromethION	BGISEQ-500	PRJNA612738	GCA_013276365.2	32	N/A
mCanLor	Greenland Wolf	34926833	PacBio HiFi	HiSeq X Ten	PRJEB43409	GCA_905319855.2	30	73
Mischka	German Shephard	33568770	PacBio Sequel	HiSeq X Ten	PRJNA587469	GCA_011100685.1	82	70
Nala	German Shephard	32236524	PacBio Sequel, ONT PromethION	HiSeq X Ten	PRJNA560310	GCA_008641055.3	27	31
OD	Bernese Mountain Dog	37681359	ONT PromethION	Illumina NovaSeq 6000	PRJNA886700	JARDRE000000000	7	26
Sandy	Dingo	35452284	PacBio Sequel, ONT PromethION	HiSeq X Ten	PRJNA475652	GCA_003254725.2	28	26
Tasha	Boxer	34070911	PacBio PacBio RS II	HiSeq X Ten	PRJNA13179	GCA_000002285.5	22	47
Wags	Basenji	33726677	PacBio Sequel	HiSeq X Ten	PRJNA512874	GCA_004886185.2	40	32
Yella	Labrador Retriever	33514656	ONT GridION	Illumina NovaSeq 6000	PRJNA610232	DAOUOP000000000	18	60
Zoey	Great Dane	33836575	PacBio PacBio RS II	Illumina HiSeq 2000/2500	PRJNA318403	GCA_005444595.1	42	20
1 Effective coverage is the median supporting coverage reported at SVs identified by sniffles2
2 Effective coverage is the median coverage calculated by GATK

## Sheet: S2
Supplemental Table S2 - SV Autosome Summary Statistics
Sample	Origin	SV Type	Mean Length	Max Length	Min Length	Total BP	N
BD	Longread	Deletion	508.754	344062	50	13941900	27404
BD	Longread	Duplication	34672.6	317933	84	1352231	39
BD	Longread	Insertion	465.293	26465	50	12899772	27724
BD	Longread	Inversion	17322.8	402557	59	3239368	187
BD	Assembly	Deletion	864.669	99627	50	12775489	14775
BD	Assembly	Duplication	111.455	177	63	1226	11
BD	Assembly	Insertion	449.415	92139	50	8601345	19139
BD	Assembly	Inversion	2337.74	8694	263	44417	19
BD	Shortread	Deletion	718.348	6748817	50	14944506	20804
BD	Shortread	Duplication	5485.07	356634	51	1513878	276
BD	Shortread	Insertion	181.625	949	50	1491141	8210
BD	Shortread	Inversion	1.33838e+06	25277958	68	151237503	113
BD	Shortread+Paragraph	Deletion	746.543	6748817	50	19330984	25894
BD	Shortread+Paragraph	Duplication	6008.37	356634	51	1676335	279
BD	Shortread+Paragraph	Insertion	401.126	16191	50	11249178	28044
BD	Shortread+Paragraph	Inversion	1.33838e+06	25277958	68	151237503	113
CA611	Longread	Deletion	423.826	225397	50	12701226	29968
CA611	Longread	Duplication	19638.6	157743	74	412410	21
CA611	Longread	Insertion	476.137	19366	50	14046511	29501
CA611	Longread	Inversion	5800.6	365820	70	1189124	205
CA611	Assembly	Deletion	1072	155348	50	18348376	17116
CA611	Assembly	Duplication	200.615	427	74	2608	13
CA611	Assembly	Insertion	445.279	87609	50	10561139	23718
CA611	Assembly	Inversion	3231.23	13532	290	84012	26
CA611	Shortread	Deletion	434.404	891908	50	8870532	20420
CA611	Shortread	Duplication	3043.78	356634	51	891829	293
CA611	Shortread	Insertion	180.804	861	50	1406116	7777
CA611	Shortread	Inversion	1.37626e+06	34611026	68	144506888	105
CA611	Shortread+Paragraph	Deletion	515.52	891908	50	13467436	26124
CA611	Shortread+Paragraph	Duplication	3579.76	356634	51	1056028	295
CA611	Shortread+Paragraph	Insertion	428.57	19366	50	11607400	27084
CA611	Shortread+Paragraph	Inversion	1.37626e+06	34611026	68	144506888	105
China	Longread	Deletion	437.008	225395	50	13363277	30579
China	Longread	Duplication	15422.1	51030	158	524350	34
China	Longread	Insertion	477.419	20470	50	15169508	31774
China	Longread	Inversion	5619.69	366408	55	1545416	275
China	Assembly	Deletion	928.048	695325	50	22352961	24086
China	Assembly	Duplication	548.286	1800	60	3838	7
China	Assembly	Insertion	487.652	137240	50	10916095	22385
China	Assembly	Inversion	9658.41	424589	207	560188	58
Mischka	Longread	Deletion	330.432	23995	50	5293857	16021
Mischka	Longread	Duplication	23192.1	67671	10820	162345	7
Mischka	Longread	Insertion	909.008	41390	50	23626923	25992
Mischka	Longread	Inversion	4495.49	96101	107	503495	112
Mischka	Shortread	Deletion	379.983	106243	50	4800710	12634
Mischka	Shortread	Duplication	4155.94	268422	51	457153	110
Mischka	Shortread	Insertion	191.383	949	50	480755	2512
Mischka	Shortread	Inversion	598572	19590374	63	37111467	62
Mischka	Shortread+Paragraph	Deletion	391.172	106243	50	6079590	15542
Mischka	Shortread+Paragraph	Duplication	4155.94	268422	51	457153	110
Mischka	Shortread+Paragraph	Insertion	510.798	12676	50	4927160	9646
Mischka	Shortread+Paragraph	Inversion	598572	19590374	63	37111467	62
Nala	Longread	Deletion	524.434	1294039	50	11986986	22857
Nala	Longread	Duplication	105739	1330527	80	1797566	17
Nala	Longread	Insertion	653.182	28698	50	17312576	26505
Nala	Longread	Inversion	12306.5	2497527	59	3347357	272
Nala	Assembly	Deletion	1125.35	140471	50	16943278	15056
Nala	Assembly	Duplication	98751.1	1118865	60	1580017	16
Nala	Assembly	Insertion	1109.77	192387	50	14078590	12686
Nala	Assembly	Inversion	6052.66	98496	207	248159	41
Nala	Shortread	Deletion	539.302	891908	50	8172050	15153
Nala	Shortread	Duplication	5041.12	298804	52	927567	184
Nala	Shortread	Insertion	183.883	949	50	749138	4074
Nala	Shortread	Inversion	783968	19590374	58	72909019	93
Nala	Shortread+Paragraph	Deletion	542.423	891908	50	10082564	18588
Nala	Shortread+Paragraph	Duplication	5041.12	298804	52	927567	184
Nala	Shortread+Paragraph	Insertion	418.832	19775	50	5442725	12995
Nala	Shortread+Paragraph	Inversion	783968	19590374	58	72909019	93
OD	Longread	Deletion	438.782	225397	50	11453953	26104
OD	Longread	Duplication	16993.1	213380	83	458815	27
OD	Longread	Insertion	500.306	26657	50	13032982	26050
OD	Longread	Inversion	6901	327425	51	1180071	171
OD	Assembly	Deletion	1057.07	140471	50	18070685	17095
OD	Assembly	Duplication	1061.75	14852	56	16988	16
OD	Assembly	Insertion	566.735	88634	50	12459111	21984
OD	Assembly	Inversion	2391.38	8694	78	69350	29
OD	Shortread	Deletion	729.915	6748817	50	14650134	20071
OD	Shortread	Duplication	3972.38	356634	51	1044737	263
OD	Shortread	Insertion	182.546	856	50	1442296	7901
OD	Shortread	Inversion	1.61458e+06	30164333	68	167916348	104
OD	Shortread+Paragraph	Deletion	758.454	6748817	50	18657210	24599
OD	Shortread+Paragraph	Duplication	4792.83	356634	51	1279685	267
OD	Shortread+Paragraph	Insertion	419.119	23767	50	11361884	27109
OD	Shortread+Paragraph	Inversion	1.61458e+06	30164333	68	167916348	104
Sandy	Longread	Deletion	498.725	512877	50	16941689	33970
Sandy	Longread	Duplication	1.19699e+06	52329757	134	53864364	45
Sandy	Longread	Insertion	754.051	37301	50	34324392	45520
Sandy	Longread	Inversion	511696	37199645	62	147880004	289
Sandy	Assembly	Deletion	832.329	140471	50	21926045	26343
Sandy	Assembly	Duplication	17034.3	219299	64	221446	13
Sandy	Assembly	Insertion	539.701	85847	50	13923217	25798
Sandy	Assembly	Inversion	565992	13506700	207	27733604	49
Sandy	Shortread	Deletion	440.151	885061	50	9814049	22297
Sandy	Shortread	Duplication	6231.86	454986	51	1302458	209
Sandy	Shortread	Insertion	161.372	481	50	118124	732
Sandy	Shortread	Inversion	2277612	9107485	132	9110448	4
Sandy	Shortread+Paragraph	Deletion	471.01	885061	50	13740776	29173
Sandy	Shortread+Paragraph	Duplication	6231.86	454986	51	1302458	209
Sandy	Shortread+Paragraph	Insertion	488.636	19238	50	10940062	22389
Sandy	Shortread+Paragraph	Inversion	2277612	9107485	132	9110448	4
Tasha	Longread	Deletion	396.49	225397	50	10983573	27702
Tasha	Longread	Duplication	32784.3	266934	1269	622901	19
Tasha	Longread	Insertion	391.518	22073	50	13233694	33801
Tasha	Longread	Inversion	9315.35	309356	83	1695394	182
Tasha	Assembly	Deletion	1464.78	234713	50	33369144	22781
Tasha	Assembly	Duplication	1.31752e+06	8649220	53	44795812	34
Tasha	Assembly	Insertion	708.635	115346	50	9342639	13184
Tasha	Assembly	Inversion	950068	23349831	143	160561570	169
Tasha	Shortread	Deletion	507.816	891908	50	10574758	20824
Tasha	Shortread	Duplication	9239.91	454986	51	1838742	199
Tasha	Shortread	Insertion	181.078	949	50	1068725	5902
Tasha	Shortread	Inversion	1.53404e+06	34611026	71	161074444	105
Tasha	Shortread+Paragraph	Deletion	520.266	891908	50	12604494	24227
Tasha	Shortread+Paragraph	Duplication	10105.1	454986	51	2041235	202
Tasha	Shortread+Paragraph	Insertion	319.973	17181	50	5224197	16327
Tasha	Shortread+Paragraph	Inversion	1.53404e+06	34611026	71	161074444	105
Wags	Longread	Deletion	420.472	225397	50	13318027	31674
Wags	Longread	Duplication	22117.8	163441	147	752005	34
Wags	Longread	Insertion	846.065	38122	50	37226026	43999
Wags	Longread	Inversion	4462.38	274035	78	1151293	258
Wags	Assembly	Deletion	1268.5	1577482	50	31470178	24809
Wags	Assembly	Duplication	55515.5	757228	56	1720982	31
Wags	Assembly	Insertion	815.827	205130	50	17697727	21693
Wags	Assembly	Inversion	1740.93	140779	169	365596	210
Wags	Shortread	Deletion	382.545	885061	50	8649338	22610
Wags	Shortread	Duplication	4012.69	268422	51	1280049	319
Wags	Shortread	Insertion	181.719	949	50	1701067	9361
Wags	Shortread	Inversion	1.44583e+06	34611026	58	164824774	114
Wags	Shortread+Paragraph	Deletion	476.197	885061	50	13570656	28498
Wags	Shortread+Paragraph	Duplication	4067.5	268422	51	1313802	323
Wags	Shortread+Paragraph	Insertion	435.454	17411	50	13587479	31203
Wags	Shortread+Paragraph	Inversion	1.44583e+06	34611026	58	164824774	114
Yella	Longread	Deletion	420.499	225397	50	12174287	28952
Yella	Longread	Duplication	14922.5	53393	152	537209	36
Yella	Longread	Insertion	444.301	23056	50	13249508	29821
Yella	Longread	Inversion	6216.75	327434	58	1411202	227
Yella	Assembly	Deletion	1004.37	477917	50	20314343	20226
Yella	Assembly	Duplication	27817.8	388485	58	556355	20
Yella	Assembly	Insertion	415.708	92521	50	8968066	21573
Yella	Assembly	Inversion	27085.5	1126042	83	1218847	45
Yella	Shortread	Deletion	465.978	885061	50	9821887	21078
Yella	Shortread	Duplication	5387.06	454986	51	1239023	230
Yella	Shortread	Insertion	176.232	949	50	1187451	6738
Yella	Shortread	Inversion	1.29261e+06	25277958	65	143479361	111
Yella	Shortread+Paragraph	Deletion	498.389	885061	50	13250175	26586
Yella	Shortread+Paragraph	Duplication	5450.06	454986	51	1275313	234
Yella	Shortread+Paragraph	Insertion	413.684	19590	50	9650418	23328
Yella	Shortread+Paragraph	Inversion	1.29261e+06	25277958	65	143479361	111
Zoey	Longread	Deletion	421.798	225397	50	9924917	23530
Zoey	Longread	Duplication	12889.3	50698	102	232007	18
Zoey	Longread	Insertion	2534.43	45429	50	102614073	40488
Zoey	Longread	Inversion	5332.92	274035	77	1013254	190
Zoey	Assembly	Deletion	963.218	1070815	50	21378627	22195
Zoey	Assembly	Duplication	7801	54864	84	140418	18
Zoey	Assembly	Insertion	762.805	72195	50	13278914	17408
Zoey	Assembly	Inversion	7423.6	120271	288	334062	45
Zoey	Shortread	Deletion	408.317	885061	50	8604053	21072
Zoey	Shortread	Duplication	3767.61	356634	51	1017254	270
Zoey	Shortread	Insertion	178.922	949	50	1344060	7512
Zoey	Shortread	Inversion	1.1252e+06	25277958	71	104643725	93
Zoey	Shortread+Paragraph	Deletion	487.705	885061	50	12045838	24699
Zoey	Shortread+Paragraph	Duplication	3775.21	356634	51	1023083	271
Zoey	Shortread+Paragraph	Insertion	488.954	30273	50	10747200	21980
Zoey	Shortread+Paragraph	Inversion	1.1252e+06	25277958	71	104643725	93
mCanLor	Longread	Deletion	422.969	225397	50	16504663	39021
mCanLor	Longread	Duplication	26489.8	204152	389	450326	17
mCanLor	Longread	Insertion	398.312	20757	50	15992234	40150
mCanLor	Longread	Inversion	15794.9	366408	78	1358360	86
mCanLor	Assembly	Deletion	745.78	140471	50	23948475	32112
mCanLor	Assembly	Duplication	76610.7	1118865	60	1225771	16
mCanLor	Assembly	Insertion	506.442	98537	50	14313076	28262
mCanLor	Assembly	Inversion	2326.83	8694	214	137283	59
mCanLor	Shortread	Deletion	579.797	2793127	50	14129062	24369
mCanLor	Shortread	Duplication	7637.65	454986	51	1504618	197
mCanLor	Shortread	Insertion	176.165	861	50	966263	5485
mCanLor	Shortread	Inversion	586274	21450961	61	63903888	109
mCanLor	Shortread+Paragraph	Deletion	560.462	2793127	50	20654714	36853
mCanLor	Shortread+Paragraph	Duplication	7774.89	454986	51	1562753	201
mCanLor	Shortread+Paragraph	Insertion	351.108	20757	50	14370843	40930
mCanLor	Shortread+Paragraph	Inversion	586274	21450961	61	63903888	109

## Sheet: S3
Supplemental Table S3 - Genotyping of Deletions and Insertions
Sample	Origin	SV Type	Het	Hom
BD	Longread	Deletion	10090	17314
BD	Longread	Insertion	13566	14158
BD	Shortread	Deletion	9316	11488
BD	Shortread	Insertion	5147	3063
BD	Shortread+Paragraph	Deletion	12551	13343
BD	Shortread+Paragraph	Insertion	17311	10733
CA611	Longread	Deletion	13004	16964
CA611	Longread	Insertion	17016	12485
CA611	Shortread	Deletion	8407	12013
CA611	Shortread	Insertion	4609	3168
CA611	Shortread+Paragraph	Deletion	12070	14054
CA611	Shortread+Paragraph	Insertion	15900	11184
China	Longread	Deletion	9548	21031
China	Longread	Insertion	15239	16535
mCanLor	Longread	Deletion	12136	26885
mCanLor	Longread	Insertion	21482	18668
mCanLor	Shortread	Deletion	7766	16603
mCanLor	Shortread	Insertion	3037	2448
mCanLor	Shortread+Paragraph	Deletion	15388	21465
mCanLor	Shortread+Paragraph	Insertion	25653	15277
Mischka	Longread	Deletion	15855	166
Mischka	Longread	Insertion	25402	590
Mischka	Shortread	Deletion	11788	846
Mischka	Shortread	Insertion	2447	65
Mischka	Shortread+Paragraph	Deletion	14614	928
Mischka	Shortread+Paragraph	Insertion	9154	492
Nala	Longread	Deletion	13153	9704
Nala	Longread	Insertion	18936	7569
Nala	Shortread	Deletion	9149	6004
Nala	Shortread	Insertion	2958	1116
Nala	Shortread+Paragraph	Deletion	11889	6699
Nala	Shortread+Paragraph	Insertion	9903	3092
OD	Longread	Deletion	11694	14410
OD	Longread	Insertion	13503	12547
OD	Shortread	Deletion	7680	12391
OD	Shortread	Insertion	4461	3440
OD	Shortread+Paragraph	Deletion	10349	14250
OD	Shortread+Paragraph	Insertion	15348	11761
Sandy	Longread	Deletion	9562	24408
Sandy	Longread	Insertion	23827	21693
Sandy	Shortread	Deletion	7380	14917
Sandy	Shortread	Insertion	27	705
Sandy	Shortread+Paragraph	Deletion	11378	17795
Sandy	Shortread+Paragraph	Insertion	14258	8131
Tasha	Longread	Deletion	13146	14556
Tasha	Longread	Insertion	23777	10024
Tasha	Shortread	Deletion	8063	12761
Tasha	Shortread	Insertion	3092	2810
Tasha	Shortread+Paragraph	Deletion	10067	14160
Tasha	Shortread+Paragraph	Insertion	9005	7322
Wags	Longread	Deletion	14359	17315
Wags	Longread	Insertion	31473	12526
Wags	Shortread	Deletion	9399	13211
Wags	Shortread	Insertion	5903	3458
Wags	Shortread+Paragraph	Deletion	13190	15308
Wags	Shortread+Paragraph	Insertion	20336	10867
Yella	Longread	Deletion	13156	15796
Yella	Longread	Insertion	18052	11769
Yella	Shortread	Deletion	10088	10990
Yella	Shortread	Insertion	4399	2339
Yella	Shortread+Paragraph	Deletion	14089	12497
Yella	Shortread+Paragraph	Insertion	14279	9049
Zoey	Longread	Deletion	22985	545
Zoey	Longread	Insertion	37408	3080
Zoey	Shortread	Deletion	9972	11100
Zoey	Shortread	Insertion	5279	2233
Zoey	Shortread+Paragraph	Deletion	12027	12672
Zoey	Shortread+Paragraph	Insertion	14974	7006

## Sheet: S4
Supplemental Table S4 - SV Annotation
SV ID	SV Type	Gene	Effect	BD	CA611	China	mCanLor	Mischka	Nala	OD	Sandy	Tasha	Wags	Yella	Zoey
chr10_1004097_164_INS	Insertion	STAT2	Intron	LR
chr10_11131363_155_INS	Insertion	RAP1B	Intron	LR,PA
chr10_11210943_211_INS	Insertion	NUP107	Intron	LR,PA
chr10_11288417_204_INS	Insertion	MDM2	Intron	LR,AS,PA
chr10_11397417_161_INS	Insertion	CPM	Intron	PA
chr10_11397430_102_INS	Insertion	CPM	Intron	LR,AS
chr10_11664910_-196_DEL	Deletion	LYZ	Intron	LR,SR,PA	LR,SR,PA	LR,AS	LR,AS,SR,PA	LR,SR,PA	LR,AS,SR,PA	LR,AS,SR,PA	LR,AS,SR,PA	LR,AS,SR,PA	LR,AS,SR,PA	LR,AS,SR,PA
chr10_11674551_-73_DEL	Deletion	LYZ	Intron	LR
chr10_11675841_-216_DEL	Deletion	LYZ	Intron	LR,SR,PA	LR,SR,PA	LR,AS	LR,AS,SR,PA	LR,SR,PA	LR,AS,SR,PA	LR,AS,SR,PA	LR,AS,SR	LR,AS,SR,PA	LR,AS,SR,PA	LR,AS,SR,PA
chr10_11682902_196_INS	Insertion	LYZ	Intron	LR,PA		LR
chr10_11728845_-233_DEL	Deletion	YEATS4	Intron	LR,AS,SR,PA	LR,AS,SR,PA	LR	LR,AS,SR,PA	LR,SR,PA		LR,AS,SR,PA	LR,AS,SR,PA	LR,AS,SR,PA	LR,AS,SR,PA	LR,AS,SR,PA	LR,AS,SR,PA
chr10_11837564_-223_DEL	Deletion	FRS2	Intron	LR,AS,SR,PA	LR,AS,SR,PA	LR,AS	LR,AS,SR,PA	LR,SR,PA		LR,AS,SR,PA	LR,AS,SR	LR,AS,SR,PA	LR,AS,SR,PA	LR,AS,SR,PA	LR,AS,SR,PA
chr10_11855359_182_INS	Insertion	FRS2	Intron	PA
chr10_11855363_188_INS	Insertion	FRS2	Intron	LR,AS,SR
chr10_11865840_-110_DEL	Deletion	FRS2	Intron	LR,AS,SR,PA	LR,AS,SR,PA	LR,AS	LR,AS,SR,PA	LR,SR,PA		LR,AS,SR,PA	LR,AS,SR,PA	LR,AS,SR,PA	LR,AS,SR,PA	LR,AS,SR,PA	LR,AS,SR,PA
chr10_12039970_-224_DEL	Deletion	RAB3IP	Intron	LR,SR,PA	LR,SR,PA		LR,AS,SR,PA	LR,SR,PA	LR,AS,SR,PA	LR,AS,SR,PA	LR,AS,SR,PA	AS,SR	LR,AS,SR,PA	LR,AS,SR,PA
chr10_1241015_193_INS	Insertion	ATP5F1B	Intron	LR,AS,SR
chr10_1241017_189_INS	Insertion	ATP5F1B	Intron	PA
chr10_1247298_201_INS	Insertion	ATP5F1B	Intron	LR,AS
chr10_1247300_202_INS	Insertion	ATP5F1B	Intron	PA
chr10_12553645_-138_DEL	Deletion	KCNMB4	Intron	LR,AS,PA								LR,AS
chr10_12609626_-74_DEL	Deletion	KCNMB4	Intron	LR	LR	LR	LR			LR		LR	LR	LR	LR
chr10_12609702_73_INS	Insertion	KCNMB4	Intron	LR
chr10_12663343_-216_DEL	Deletion	PTPRB	Intron	LR,AS,SR,PA	LR,SR,PA	LR,AS		LR,SR,PA			LR,AS,SR,PA	SR	LR,AS,SR,PA	LR,SR,PA	LR,AS,SR,PA
chr10_12692399_56_INS	Insertion	PTPRB	Intron	AS
chr10_12820015_218_INS	Insertion	PTPRR	Intron	LR,AS,SR
chr10_12820020_219_INS	Insertion	PTPRR	Intron	PA
chr10_12840581_-100_DEL	Deletion	PTPRR	Intron	LR,AS,SR,PA	LR,SR,PA	LR,AS	LR,AS,SR,PA	LR,SR,PA	LR,AS,SR,PA	LR,AS,SR,PA	LR,AS,SR	AS,SR	LR,AS,SR,PA	LR,SR,PA	SR
chr10_13420119_-79_DEL	Deletion	LGR5	Intron	LR,PA				LR,PA
chr10_13617892_215_INS	Insertion	RAB21	Intron	LR,AS,SR
chr10_13617894_216_INS	Insertion	RAB21	Intron	PA
chr10_13747627_-201_DEL	Deletion	TBC1D15	Intron	LR,AS,SR,PA	LR,AS,SR,PA		LR,SR	LR,SR,PA	LR,AS,SR	LR,AS,SR,PA		LR,AS,SR,PA		LR,SR,PA	AS
chr10_1568992_-54_DEL	Deletion	NEMP1	Intron	LR,AS,SR,PA	LR,AS,SR,PA		LR,AS,SR,PA	LR,SR,PA	LR,SR	LR,AS,SR,PA	LR,AS,SR,PA	LR,AS,SR,PA	LR,SR,PA	LR,AS,SR,PA	LR,AS,SR,PA
chr10_16070275_102_INS	Insertion	KCNC2	Intron	LR,AS,PA
chr10_16145594_-60_DEL	Deletion	KCNC2	Intron	LR,SR,PA						LR,AS,SR,PA		SR		LR,SR,PA
chr10_16231555_114_INS	Insertion	CAPS2	Intron	LR,AS
chr10_17041693_-21794_DEL	Deletion	OR6C90	Transcript Ablation	AS
chr10_17585287_-233_DEL	Deletion	SHANK3	Intron	LR,AS,SR,PA	LR,AS,SR,PA	LR,AS	LR,AS,SR,PA			LR,AS,SR,PA	LR,AS,SR,PA	LR,AS,SR,PA	LR,AS,SR,PA	LR,AS,SR,PA	LR,AS,SR,PA
chr10_17955821_85_INS	Insertion	TRABD	Intron	AS
chr10_18004329_-178_DEL	Deletion	MOV10L1	Intron	LR
chr10_18014562_211_INS	Insertion	MOV10L1	Intron	LR,PA
chr10_1809301_-213_DEL	Deletion	R3HDM2	Intron	LR,SR,PA		LR,AS	LR,SR,PA		LR,SR,PA	LR,AS,SR,PA	LR,AS,SR,PA	LR,AS,SR,PA	LR,SR,PA	LR,AS,SR,PA	SR
chr10_18245488_216_INS	Insertion	ZBED4	Intron	LR,AS
chr10_18245490_212_INS	Insertion	ZBED4	Intron	PA								LR
chr10_1853979_219_INS	Insertion	R3HDM2	Intron	LR,AS,PA
chr10_1857989_192_INS	Insertion	R3HDM2	Intron	LR,AS
chr10_1887616_201_INS	Insertion	R3HDM2	Intron	LR
chr10_1890303_-224_DEL	Deletion	R3HDM2	Intron	LR,SR,PA	LR,AS,SR,PA	AS	LR,AS,SR,PA	LR,SR,PA		LR,SR,PA	LR,AS,SR,PA	LR,AS,SR,PA	SR	LR,AS,SR,PA	LR,AS,SR,PA
chr10_19022932_67_INS	Insertion	TAFA5	Intron	LR,AS
chr10_19048007_116_INS	Insertion	TAFA5	Intron	LR,AS,PA									LR,AS
chr10_19049616_130_INS	Insertion	TAFA5	Intron	LR,AS
chr10_19049619_128_INS	Insertion	TAFA5	Intron	PA
chr10_19059385_-100_DEL	Deletion	TAFA5	Intron	SR	SR		SR			SR			SR	SR
chr10_19062124_143_INS	Insertion	TAFA5	Intron	LR,AS,SR
chr10_19062126_142_INS	Insertion	TAFA5	Intron	PA			PA			PA			PA
chr10_1994918_-207_DEL	Deletion	KIF5A	Intron	LR,SR		LR,AS	LR,AS,SR,PA			LR,AS,SR,PA	LR,AS,SR,PA	LR,AS,SR,PA	LR,AS,SR,PA		LR,SR,PA
chr10_20201005_330_INS	Insertion	TBC1D22A	Intron	AS
chr10_20320840_-101_DEL	Deletion	TBC1D22A	Intron	SR	SR		SR	SR	SR	SR	SR	SR	SR	SR	SR
chr10_20320920_52_INS	Insertion	TBC1D22A	Intron	LR,PA
chr10_20426873_-208_DEL	Deletion	TBC1D22A	Intron	LR,SR,PA	LR,AS,SR,PA		LR,AS,SR,PA			LR,AS,SR,PA		SR
chr10_20929028_204_INS	Insertion	PPARA	Intron	LR,AS,SR		LR,AS	LR,AS,SR			LR,AS,SR	LR,AS,PA		LR,AS,SR	LR,AS,SR
chr10_20929030_204_INS	Insertion	PPARA	Intron	PA									PA
chr10_20952608_-150_DEL	Deletion	PPARA	Intron	LR,SR,PA	LR,SR					LR,AS,SR		LR,AS			LR,SR,PA
chr10_21130103_56_INS	Insertion	WNT7B	Intron	AS
chr10_21130105_191_INS	Insertion	WNT7B	Intron	PA
chr10_21172309_-199_DEL	Deletion	WNT7B	Intron	LR,PA
chr10_21230263_-226_DEL	Deletion	ATXN10	Intron	LR,SR,PA	LR,AS,SR,PA		LR,AS,SR,PA		LR,AS,SR,PA	LR,AS,SR,PA	LR,AS,SR,PA	LR,AS,SR,PA		LR,SR,PA	LR,AS,SR,PA
chr10_21330334_193_INS	Insertion	ATXN10	Intron	LR
chr10_21335754_-56_DEL	Deletion	ATXN10	Intron	LR,SR	LR,AS,SR				SR	LR,AS,SR,PA	SR	LR,AS,SR,PA	SR	LR,AS,SR,PA	LR,AS,SR,PA
chr10_21476637_-171_DEL	Deletion	FBLN1	Intron	LR,PA
chr10_21477076_-81_DEL	Deletion	FBLN1	Intron	LR,PA						LR,AS,PA
chr10_21492717_-75_DEL	Deletion	FBLN1	Intron	LR
chr10_21588103_-134_DEL	Deletion	SMC1B	Intron	LR
chr10_21750550_-53_DEL	Deletion	KIAA0930	Intron	LR,AS,SR	LR,AS,SR	LR,AS			LR,AS,SR	LR,AS,SR	SR	LR,AS,SR	LR,AS,SR	LR,AS,SR	LR,SR
chr10_21792577_-217_DEL	Deletion	NUP50	Intron	LR,SR,PA			LR,AS,SR,PA			LR,AS,SR,PA	LR,AS,SR,PA	SR		SR	LR,AS,SR,PA
chr10_21798116_-71_DEL	Deletion	NUP50	Intron	LR,PA
chr10_21942871_-64_DEL	Deletion	PHF21B	Intron	LR,AS	LR,PA	LR	LR,AS,PA			LR,AS	LR,PA	LR,AS	LR,AS	LR,AS	LR,AS
chr10_21985169_215_INS	Insertion	PHF21B	Intron	LR,AS,SR
chr10_21985171_212_INS	Insertion	PHF21B	Intron	PA
chr10_2201993_213_INS	Insertion	TSFM	Intron	LR,AS
chr10_2201995_194_INS	Insertion	TSFM	Intron	PA
chr10_22117227_845_INS	Insertion	PRR5	Intron	LR,AS
chr10_22117229_834_INS	Insertion	PRR5	Intron	PA
chr10_22356922_-205_DEL	Deletion	SHISAL1	Intron	LR,AS,PA			LR,AS,SR,PA				LR,AS,SR,PA	LR,AS	LR,AS	LR,PA	LR,AS,SR,PA
chr10_22405206_53_INS	Insertion	SHISAL1	Intron	LR,PA
chr10_2240763_-68_DEL	Deletion	CTDSP2	Intron	LR,PA
chr10_22587879_225_INS	Insertion	PARVB	Intron	LR,AS
chr10_22587881_202_INS	Insertion	PARVB	Intron	PA
chr10_22795350_76_INS	Insertion	EFCAB6	Intron	LR,AS
chr10_22803918_-191_DEL	Deletion	EFCAB6	Intron	LR,PA
chr10_22892930_-204_DEL	Deletion	EFCAB6	Intron	LR,AS,SR,PA	LR,AS,SR,PA		LR,AS,SR,PA			LR,AS,SR,PA		LR,AS,SR,PA		LR,AS,SR,PA	LR,AS,SR
chr10_22977036_201_INS	Insertion	EFCAB6	Intron	LR,AS,SR						LR,AS,SR
chr10_22977038_198_INS	Insertion	EFCAB6	Intron	PA						PA
chr10_22977826_-89_DEL	Deletion	EFCAB6	Intron	LR,AS,SR,PA	LR,AS,SR,PA		LR,SR,PA			LR,AS,SR,PA
chr10_23237132_-64_DEL	Deletion	SCUBE1	Intron	LR,PA
chr10_23383196_-201_DEL	Deletion	BIK	Intron	LR,AS,PA
chr10_23385652_950_INS	Insertion	BIK	Intron	LR,AS									LR,AS
chr10_23385654_946_INS	Insertion	BIK	Intron	PA									PA
chr10_23440553_-169_DEL	Deletion	TTLL1	Intron	SR	SR	AS		SR	SR	SR	SR	SR	SR	SR	SR
chr10_23445154_212_INS	Insertion	TTLL1	Intron	LR,PA
chr10_23476387_-206_DEL	Deletion	PACSIN2	Intron	LR,PA
chr10_23500754_-200_DEL	Deletion	PACSIN2	Intron	LR,SR,PA	LR,SR,PA	LR,AS	LR,AS,SR,PA		LR,SR,PA	LR,AS,SR,PA				LR,AS,SR,PA	LR,AS,SR,PA
chr10_23506147_159_INS	Insertion	PACSIN2	Intron	LR,AS,PA
chr10_23535473_-193_DEL	Deletion	PACSIN2	Intron	LR,AS,SR,PA	LR,AS,SR,PA		LR,AS,SR,PA		LR,AS,SR,PA	LR,AS,SR,PA		LR,AS		LR,SR,PA	LR,AS,SR,PA
chr10_23633872_379_INS	Insertion	ARFGAP3	Intron	LR,AS
chr10_23633874_377_INS	Insertion	ARFGAP3	Intron	PA
chr10_23642795_225_INS	Insertion	ARFGAP3	Intron	LR,AS,SR							LR,AS
chr10_23642797_222_INS	Insertion	ARFGAP3	Intron	PA
chr10_23657021_213_INS	Insertion	ARFGAP3	Intron	LR,AS,PA
chr10_23657287_-197_DEL	Deletion	ARFGAP3	Intron	LR,AS,SR,PA	LR,SR,PA		LR,AS,SR,PA		LR,SR,PA	LR,SR	LR,AS,SR,PA	LR,AS,SR,PA	LR,AS,SR,PA	LR,SR,PA
chr10_23796990_198_INS	Insertion	CYB5R3	Intron	PA
chr10_23796992_206_INS	Insertion	CYB5R3	Intron	LR,AS			LR,AS								LR,AS
chr10_23840060_-227_DEL	Deletion	RRP7	Intron	LR,SR,PA	LR,AS,SR	LR,AS	LR,AS,SR,PA	SR	LR,SR,PA	LR,AS,SR,PA	LR,AS,SR	LR,AS,SR,PA	LR,AS,SR,PA	LR,AS,SR,PA	LR,AS,SR,PA
chr10_23841793_-144_DEL	Deletion	RRP7	Intron	LR
chr10_23841822_-435_DEL	Deletion	RRP7	Intron	LR
chr10_24149282_220_INS	Insertion	TCF20	Intron	LR,AS
chr10_24149284_212_INS	Insertion	TCF20	Intron	PA
chr10_24206008_1049_INS	Insertion	TCF20	Intron	LR,PA
chr10_24246195_188_INS	Insertion	NDUFA6	Intron	PA
chr10_24276039_-210_DEL	Deletion	NAGA	Intron	LR,AS,SR,PA	LR,SR,PA	LR,AS	LR,AS,SR,PA			AS,SR	LR,AS,SR,PA	LR,AS,SR,PA	LR,AS,SR,PA	LR,AS,PA	LR,AS,SR,PA
chr10_24292547_211_INS	Insertion	NAGA	Intron	LR,AS
chr10_24292549_211_INS	Insertion	NAGA	Intron	PA
chr10_24517156_165_INS	Insertion	MEI1	Intron	LR,PA
chr10_24779330_432_INS	Insertion	TOB2	Intron	LR,AS,PA
chr10_25231492_-222_DEL	Deletion	RBX1	Intron	LR,AS,SR,PA	LR,AS,SR,PA	LR,AS	LR,AS,SR,PA			LR,SR,PA	LR,AS,SR,PA	LR,AS,SR,PA	LR,AS,SR,PA	LR,AS,SR,PA	LR,AS,SR,PA
chr10_25311716_-131_DEL	Deletion	XPNPEP3	Intron	LR	LR	LR	LR			LR		LR	LR	LR
chr10_25311852_153_INS	Insertion	XPNPEP3	Intron	LR
chr10_25347240_195_INS	Insertion	ST13	Intron	LR,PA
chr10_25348499_211_INS	Insertion	ST13	Intron	LR,AS,SR
chr10_25348501_187_INS	Insertion	ST13	Intron	PA
chr10_25352388_57_INS	Insertion	ST13	Intron	LR,PA
chr10_25365491_-72_DEL	Deletion	ST13	Intron	LR,AS,PA						AS	LR,AS,PA
chr10_25371723_182_INS	Insertion	ST13	3 Prime UTR	LR,AS
chr10_25392217_-211_DEL	Deletion	SLC25A17	Intron	LR,AS,SR,PA	LR,AS,SR,PA	LR	LR,SR,PA	SR		LR,AS,SR	LR,AS,SR,PA	AS,SR	LR,AS,SR,PA	LR,AS,SR,PA	LR,AS,SR,PA
chr10_25410391_-70_DEL	Deletion	SLC25A17	Intron	LR,AS,SR,PA	LR,AS,SR,PA	LR,AS	SR	SR	SR	LR,SR,PA		SR	LR,AS,SR,PA	SR	LR,AS,SR
chr10_25526808_209_INS	Insertion	MRTFA	Intron	LR,AS
chr10_25526814_186_INS	Insertion	MRTFA	Intron	PA
chr10_25767873_-211_DEL	Deletion	ADSL	Intron	LR,SR,PA		LR,AS					LR,AS,SR,PA		LR,SR,PA	LR,AS,SR,PA	AS,SR
chr10_25769315_205_INS	Insertion	ADSL	Intron	LR,PA
chr10_25771637_-268_DEL	Deletion	ADSL	Intron	LR,AS,SR,PA		LR	LR,AS,SR,PA				LR,AS,SR	LR,AS,SR,PA	LR,AS,SR,PA	LR,SR	LR,AS,SR,PA
chr10_25820820_88_INS	Insertion	TNRC6B	Intron	AS
chr10_25913756_123_INS	Insertion	TNRC6B	Intron	LR
chr10_25977985_-207_DEL	Deletion	TNRC6B	Intron	LR,SR,PA	LR,SR		LR,AS,SR,PA			LR,AS,SR,PA	LR,AS,SR,PA	LR,AS,SR,PA		LR,SR,PA
chr10_25988654_-214_DEL	Deletion	TNRC6B	Intron	LR,PA
chr10_25990708_206_INS	Insertion	TNRC6B	Intron	LR,PA
chr10_26013238_-300_DEL	Deletion	TNRC6B	Intron	LR,SR,PA			SR	SR			SR	SR		SR
chr10_26507529_-226_DEL	Deletion	MIEF1	Intron	LR,AS,SR,PA	LR,AS,SR,PA	LR,AS	LR,AS,SR,PA			LR,AS,SR,PA	LR,AS,SR	LR,AS,PA	LR,AS,SR,PA	LR,AS,SR,PA	LR,AS,SR,PA
chr10_26549351_202_INS	Insertion	MGAT3	Intron	LR,AS
chr10_26549360_206_INS	Insertion	MGAT3	Intron	PA
chr10_26974720_-201_DEL	Deletion	CBX6	Intron	LR,SR,PA	LR,AS,SR,PA	LR,AS	LR,SR,PA			SR	SR	LR,AS,SR,PA		LR,AS,SR,PA	LR,AS,SR,PA
chr10_26980271_-191_DEL	Deletion	CBX6	Intron	LR,SR,PA	LR,AS,SR,PA	LR,AS	LR,SR,PA			SR	SR	AS,SR		LR,AS,SR,PA	LR,AS,SR,PA
chr10_27085925_-68_DEL	Deletion	GTPBP1	Intron	LR
chr10_27091881_184_INS	Insertion	GTPBP1	Intron	LR,PA
chr10_27112086_-207_DEL	Deletion	JOSD1	Intron	LR,AS,SR,PA	LR,AS,SR,PA	LR,AS	LR,AS,SR,PA			LR,AS,SR,PA	LR,AS,SR,PA	LR,AS,SR,PA	LR,AS,SR,PA	LR,AS,SR,PA	LR,AS,SR,PA
chr10_27240272_187_INS	Insertion	DMC1	Intron	LR,AS,SR
chr10_27240316_208_INS	Insertion	DMC1	Intron	PA
chr10_27260766_207_INS	Insertion	DMC1	Intron	LR,PA
chr10_27446350_90_INS	Insertion	CSNK1E	Intron	LR,AS
chr10_27700057_-201_DEL	Deletion	MICALL1	Intron	LR,SR,PA	LR,AS,SR,PA	LR,AS					LR,AS,SR,PA	SR	LR,AS,SR,PA	SR	LR,AS,SR,PA
chr10_27735462_214_INS	Insertion	MICALL1	Intron	LR,AS,SR	LR,AS,SR
chr10_27735464_198_INS	Insertion	MICALL1	Intron	PA
chr10_27772113_-200_DEL	Deletion	EIF3L	Intron	LR,PA
chr10_27776578_186_INS	Insertion	EIF3L	Intron	LR,AS
chr10_27798715_195_INS	Insertion	ANKRD54	Intron	LR,AS							LR,AS		LR,AS
chr10_27798729_169_INS	Insertion	ANKRD54	Intron	PA
chr10_27800745_52_INS	Insertion	ANKRD54	Intron	AS
chr10_28298085_-209_DEL	Deletion	RAC2	Intron	LR,SR,PA	SR		LR,SR,PA		SR		SR	SR		LR,SR,PA
chr10_28422133_220_INS	Insertion	TMPRSS6	Intron	PA			PA
chr10_28422146_229_INS	Insertion	TMPRSS6	Intron	LR,AS,SR
chr10_28505557_-214_DEL	Deletion	CIMIP4	Intron	LR,AS,SR,PA	LR,AS,SR,PA		LR,AS,SR,PA			LR,SR,PA		LR,AS,SR,PA	LR,AS,SR,PA	LR,AS,SR,PA	LR,AS,SR,PA
chr10_28505971_-291_DEL	Deletion	CIMIP4	Intron	LR
chr10_28507740_-203_DEL	Deletion	CIMIP4	Intron	LR,AS,SR			LR,AS,SR,PA			SR	LR,AS,SR,PA	SR
chr10_28623585_61_INS	Insertion	NCF4	Intron	LR,PA
chr10_29245046_-614_DEL	Deletion	RBFOX2	Intron	LR
chr10_29251988_-1002_DEL	Deletion	RBFOX2	Intron	LR,AS,SR,PA	LR,AS,SR	LR,AS	LR,AS,SR	LR,SR	LR,AS,SR	LR,AS,SR	LR,AS,SR,PA	LR,AS,SR	LR,SR	LR,AS,SR,PA	LR,AS,SR
chr10_29543296_-73_DEL	Deletion	APOL6	Intron	LR,PA							LR,AS	LR,AS,PA		LR,PA	LR,AS
chr10_29725269_-54_DEL	Deletion	MCM5	Intron	LR,SR,PA	LR,AS,SR,PA	LR,AS		LR,SR,PA	LR,SR			LR,AS,PA		LR,AS,SR,PA	LR,AS,SR,PA
chr10_29725806_204_INS	Insertion	MCM5	Intron	LR
chr10_29726057_55_INS	Insertion	MCM5	Intron	AS
chr10_29741585_609_INS	Insertion	MCM5	Intron	LR
chr10_29742063_265_INS	Insertion	MCM5	Intron	AS
chr10_30963083_366_INS	Insertion	LARGE1	Intron	LR,PA
chr10_31037028_-727_DEL	Deletion	LARGE1	Intron	LR,SR,PA	LR,SR,PA	LR	LR,SR,PA		LR,SR,PA	SR				SR	AS,SR
chr10_31082216_80_INS	Insertion	LARGE1	Intron	LR,PA
chr10_31082287_-107_DEL	Deletion	LARGE1	Intron	LR,PA
chr10_31082403_99_INS	Insertion	LARGE1	Intron	LR,PA
chr10_31116029_857_INS	Insertion	LARGE1	Intron	LR
chr10_31120446_229_INS	Insertion	LARGE1	Intron	LR,AS							LR
chr10_31120452_224_INS	Insertion	LARGE1	Intron	PA
chr10_31137509_-51_DEL	Deletion	LARGE1	Intron	LR,PA
chr10_31144374_89_INS	Insertion	LARGE1	Intron	LR,PA
chr10_31210831_-452_DEL	Deletion	LARGE1	Intron	LR,AS,SR,PA	LR,AS,SR,PA	LR,AS	LR,AS,SR,PA	SR		LR,AS,SR,PA	LR,AS,SR,PA	LR,AS,SR,PA		LR,SR	LR,AS,SR,PA
chr10_31227268_-205_DEL	Deletion	LARGE1	Intron	LR,SR,PA		LR	LR,AS,SR,PA			LR,AS,SR,PA	LR,AS,SR,PA	SR			AS,SR
chr10_31229603_-195_DEL	Deletion	LARGE1	Intron	LR,SR	LR,SR,PA	LR,AS	LR,AS,SR,PA			LR,AS,SR,PA	LR,AS,SR,PA	LR,AS,PA			AS,SR
chr10_31376551_63_INS	Insertion	LARGE1	Intron	AS
chr10_31391511_-831_DEL	Deletion	LARGE1	Intron	LR,AS,SR,PA		LR,AS	SR	SR	SR	LR,PA	SR	SR		LR,SR,PA	LR,SR,PA
chr10_31603822_198_INS	Insertion	SYN3	Intron	LR,AS,SR
chr10_31603824_198_INS	Insertion	SYN3	Intron	PA
chr10_31613408_-1177_DEL	Deletion	SYN3	Intron	LR,AS,SR,PA	LR,AS,SR,PA	LR,AS		LR,SR,PA	LR,SR	SR	LR,AS,SR	LR,AS,SR,PA	LR,AS,SR,PA	LR,AS,SR,PA	LR,AS,SR,PA
chr10_31627651_63_INS	Insertion	SYN3	Intron	AS
chr10_31779408_138_INS	Insertion	SYN3	Intron	AS
chr10_31781907_-208_DEL	Deletion	SYN3	Intron	LR,AS,SR,PA		LR,AS	SR			LR,AS,SR,PA		SR	SR	SR	AS,SR
chr10_31888550_-217_DEL	Deletion	SYN3	Intron	LR,AS,SR,PA	LR,SR,PA	LR,AS				LR,AS,SR,PA			LR,AS,SR,PA	LR,AS,SR,PA
chr10_31906264_213_INS	Insertion	SYN3	Intron	LR,AS
chr10_31906266_213_INS	Insertion	SYN3	Intron	PA
chr10_31910134_-213_DEL	Deletion	SYN3	Intron	LR,AS,SR,PA	LR,AS,SR,PA	LR,AS	LR,AS,SR,PA	LR,SR,PA	LR,AS,SR,PA	LR,AS,SR,PA	LR,AS,SR,PA	LR,AS,SR,PA	LR,AS,SR,PA	LR,AS,SR,PA	AS,SR
chr10_31911382_-857_DEL	Deletion	SYN3	Intron	LR,AS,SR,PA	LR,AS,SR,PA	LR,AS	SR	LR,SR,PA	LR,AS,SR,PA	LR,AS,SR,PA	LR,SR,PA	SR	LR,AS,SR,PA	LR,SR,PA
chr10_31999129_-208_DEL	Deletion	FBXO7	Intron	LR,AS,SR,PA	LR,AS,SR,PA	LR,AS		LR,SR,PA	LR,AS,SR,PA	LR,AS,SR,PA	LR,AS,SR,PA	LR,AS,SR,PA	LR,AS,SR,PA	LR,AS,SR,PA	LR,AS,SR,PA
chr10_32001979_-222_DEL	Deletion	FBXO7	Intron	LR,SR,PA	LR,AS,SR,PA	LR,AS	LR,AS,SR,PA	LR,SR,PA	LR,SR	LR,AS,SR,PA	LR,AS,SR	SR	LR,AS,SR,PA	LR,AS,SR,PA	LR,AS,SR
chr10_32010464_203_INS	Insertion	BPIFC	Intron	LR,AS,SR
chr10_32010474_202_INS	Insertion	BPIFC	Intron	PA
chr10_32055372_213_INS	Insertion	BPIFC	Intron	LR,AS
chr10_32055374_210_INS	Insertion	BPIFC	Intron	PA
chr10_32059720_82_INS	Insertion	BPIFC	Intron	LR,AS,PA							LR,AS				LR,AS,PA
chr10_32205060_-209_DEL	Deletion	PWP1	Intron	LR,AS,SR,PA	LR,SR,PA			LR,SR,PA	LR,SR,PA
chr10_32230557_199_INS	Insertion	ABTB3	Intron	LR,AS,PA
chr10_32289157_-53_DEL	Deletion	ABTB3	Intron	LR,AS,SR,PA	LR,AS,SR,PA	LR,AS	LR,AS,SR,PA	LR,SR,PA	LR,AS,SR,PA	LR,SR,PA	LR,AS,SR,PA	LR,AS,SR,PA	LR,AS,SR,PA	LR,AS,SR,PA	LR,AS,SR,PA
chr10_32314755_-80_DEL	Deletion	ABTB3	Intron	LR,AS,PA
chr10_32419911_-183_DEL	Deletion	ABTB3	Intron	SR	LR,SR		SR	LR,SR	SR	LR,SR	SR	LR,SR	SR	LR,SR	SR
chr10_32420002_113_INS	Insertion	ABTB3	Intron	LR,PA
chr10_32433075_212_INS	Insertion	ABTB3	Intron	LR,AS
chr10_32460081_181_INS	Insertion	ABTB3	Intron	LR,PA
chr10_32477406_177_INS	Insertion	ABTB3	Intron	LR,PA
chr10_32499503_-193_DEL	Deletion	ABTB3	Intron	LR,AS,SR,PA	LR,SR	LR,AS					SR	LR,AS,SR,PA	LR,AS,SR,PA	LR,SR,PA	LR,AS,SR,PA
chr10_32525316_-200_DEL	Deletion	ABTB3	Intron	LR,SR,PA	LR,AS,SR,PA	LR,AS	LR,AS,SR,PA	LR,SR,PA	LR,SR,PA	LR,AS,SR,PA	LR,AS,SR,PA	LR,AS,SR,PA	LR,AS,SR,PA	LR,AS,SR,PA	LR,AS,SR,PA
chr10_32763543_-265_DEL	Deletion	CRY1	Intron	LR,AS,SR,PA	LR,AS,SR,PA		LR,AS,SR	LR,SR,PA		LR,AS,SR,PA		LR,AS,SR	LR,SR,PA	LR,AS,SR	LR,AS,SR,PA
chr10_32780821_-217_DEL	Deletion	CRY1	Intron	LR,AS,SR,PA	LR,AS,SR,PA			LR,SR	LR,SR,PA	LR,SR	LR,AS,SR,PA	LR,SR	LR,AS,SR,PA	LR,SR,PA	LR,AS,SR,PA
chr10_32783348_-77_DEL	Deletion	CRY1	Intron	LR,AS,SR,PA	LR,AS,SR,PA			LR,SR,PA	LR,AS,SR,PA	LR,SR,PA	LR,AS,SR,PA	LR,SR,PA	LR,AS,SR,PA	LR,SR,PA	LR,AS,SR,PA
chr10_32791783_86_INS	Insertion	CRY1	Intron	LR,AS,PA
chr10_33019400_192_INS	Insertion	RIC8B	Intron	LR,PA
chr10_33081877_220_INS	Insertion	RFX4	Intron	LR,PA					LR,AS,PA
chr10_33081877_66_INS	Insertion	RFX4	Intron	AS
chr10_33138051_-210_DEL	Deletion	RFX4	Intron	LR,SR,PA	LR,SR	LR,AS	LR,AS,SR,PA			SR	LR,AS,SR,PA	LR,AS,SR,PA	LR,AS,SR,PA		LR,AS,SR,PA
chr10_33261763_285_INS	Insertion	POLR3B	Intron	LR,PA
chr10_33537957_-142_DEL	Deletion	NUAK1	Intron	LR,AS
chr10_33581409_147_INS	Insertion	NUAK1	Intron	PA
chr10_33581459_116_INS	Insertion	NUAK1	Intron	LR,AS
chr10_34263795_-130_DEL	Deletion	APPL2	Intron	LR
chr10_34263904_297_INS	Insertion	APPL2	Intron	LR,PA
chr10_34294196_-214_DEL	Deletion	APPL2	Intron	LR,SR,PA	LR,AS,SR,PA	LR,AS	LR,AS,SR,PA			LR,AS,SR,PA	LR,AS,SR,PA	LR,AS,SR,PA		LR,AS,SR,PA	LR,AS,SR,PA
chr10_34616046_-80_DEL	Deletion	CHST11	Intron	LR,AS,SR	LR,AS,SR		LR,AS,SR	LR,SR		LR,AS,SR		LR,AS,SR,PA	LR,AS,SR	LR,AS,SR	LR,AS,SR
chr10_34691389_-195_DEL	Deletion	CHST11	Intron	LR,AS,SR,PA	LR,SR,PA	LR,AS	LR,AS,SR,PA	LR,SR,PA	LR,AS,SR,PA	LR,AS,SR,PA	LR,AS,SR,PA	LR,AS,SR,PA	LR,AS,SR,PA	LR,AS,SR,PA	LR,AS,SR,PA
chr10_34695529_227_INS	Insertion	CHST11	Intron	LR
chr10_34813147_-226_DEL	Deletion	CHST11	Intron	LR,AS,SR,PA	LR,AS,SR,PA	LR,AS	LR,AS,SR,PA	LR,SR,PA		LR,AS,SR,PA	LR,AS,SR,PA	LR,AS,SR,PA	LR,AS,SR,PA	LR,AS,SR,PA	LR,AS,SR,PA
chr10_34843882_-213_DEL	Deletion	CHST11	Intron	LR,PA
chr10_34973316_-223_DEL	Deletion	TXNRD1	Intron	LR,AS,SR,PA	LR,AS,SR,PA	LR,AS	LR,AS,SR,PA	LR,SR,PA	LR,AS,SR	LR,AS,SR,PA	LR,AS,SR	LR,AS,SR,PA	LR,AS,SR,PA	LR,AS,SR,PA	LR,AS,SR,PA
chr10_35030990_-221_DEL	Deletion	TXNRD1	Intron	LR,SR,PA	LR,SR,PA	LR,AS	LR,AS,SR,PA	LR,SR,PA	LR,AS,SR			LR,AS,SR	LR,AS,SR,PA	LR,AS,SR,PA	AS,SR
chr10_35045920_-206_DEL	Deletion	TXNRD1	Intron	LR,SR,PA	LR,SR,PA			LR,SR,PA		LR,SR,PA	LR,AS,SR	LR,AS			SR
chr10_35047905_159_INS	Insertion	TXNRD1	Intron	LR
chr10_35073559_206_INS	Insertion	TXNRD1	Intron	PA
chr10_35073561_210_INS	Insertion	TXNRD1	Intron	LR,AS,SR
chr10_35074305_217_INS	Insertion	TXNRD1	Intron	LR,AS,SR
chr10_35074318_215_INS	Insertion	TXNRD1	Intron	PA
chr10_35302849_65_INS	Insertion	SEPTIN10	Intron	LR,AS,PA
chr10_35306452_197_INS	Insertion	SEPTIN10	Intron	LR,PA
chr10_35321529_-205_DEL	Deletion	SEPTIN10	Intron	LR,SR		LR,AS	LR,AS,SR,PA			LR,AS,SR,PA	LR,AS,SR,PA	LR,AS	LR,AS,SR,PA	LR,SR,PA	AS,SR
chr10_35351678_-52_DEL	Deletion	SEPTIN10	Intron	LR,PA
chr10_35432971_1372_INS	Insertion	SH3RF3	Intron	LR,PA
chr10_35569663_-60_DEL	Deletion	SH3RF3	Intron	LR,SR,PA	LR,AS,SR,PA		LR,AS,SR,PA	SR	SR	LR,AS,SR,PA		LR,AS,SR,PA	LR,AS,SR,PA	AS,SR	LR,AS,SR,PA
chr10_35570710_-211_DEL	Deletion	SH3RF3	Intron	LR,PA
chr10_35615366_-250_DEL	Deletion	SH3RF3	Intron	LR,AS,SR,PA	LR,AS,SR,PA	LR,AS	LR,AS,SR,PA			LR,AS,SR,PA	LR,AS,SR,PA	LR,AS,SR,PA	LR,AS,SR,PA	LR,AS,SR,PA	LR,AS,SR,PA
chr10_35665222_-53_DEL	Deletion	SH3RF3	Intron	LR,SR	LR,AS,SR					SR			LR,AS,SR		LR,AS,SR
chr10_35682010_193_INS	Insertion	SH3RF3	Intron	LR,AS,SR
chr10_35682032_192_INS	Insertion	SH3RF3	Intron	PA
chr10_35691024_203_INS	Insertion	SH3RF3	Intron	LR,AS
chr10_35691043_205_INS	Insertion	SH3RF3	Intron	PA
chr10_35721127_-212_DEL	Deletion	SH3RF3	Intron	LR,SR,PA	LR,AS,SR,PA		SR			LR,AS,SR,PA	SR	LR,SR		LR,SR,PA	LR,AS,SR,PA
chr10_36047055_72_INS	Insertion	CCDC138	Intron	LR
chr10_36047061_-113_DEL	Deletion	CCDC138	Intron	LR		LR	LR			LR			LR
chr10_36066300_-215_DEL	Deletion	CCDC138	Intron	LR,SR,PA	LR,SR,PA	LR,AS	LR,AS,SR,PA	LR,SR,PA		SR	LR,AS,SR,PA	LR,AS,SR	LR,AS,SR,PA
chr10_36070511_195_INS	Insertion	CCDC138	Intron	LR,AS
chr10_36076321_214_INS	Insertion	CCDC138	Intron	LR
chr10_36089627_208_INS	Insertion	CCDC138	Intron	LR,PA
chr10_36109344_-569_DEL	Deletion	CCDC138	Intron	LR,SR	LR,AS,SR,PA	LR,AS	LR,AS,SR,PA	LR,SR,PA			LR,AS,SR,PA	LR,AS,SR,PA	LR,AS,SR,PA
chr10_36128246_58_INS	Insertion	CCDC138	Intron	AS			LR,AS,PA
chr10_36133198_-54_DEL	Deletion	CCDC138	Intron	LR,SR,PA	SR		LR,AS,SR,PA	LR,SR,PA	LR,AS,SR,PA	LR,AS,SR,PA		LR,AS,SR,PA		LR,AS,SR,PA	LR,AS,SR,PA
chr10_36136646_-122_DEL	Deletion	CCDC138	Intron	LR
chr10_36202032_-221_DEL	Deletion	RANBP2	Intron	LR,SR,PA	LR,AS,SR,PA	LR,AS	LR,AS,SR,PA	LR,SR,PA	LR,AS,SR,PA	LR,AS,SR,PA	LR,AS,SR,PA	LR,AS,SR,PA	LR,AS,SR,PA	LR,AS,SR,PA	LR,AS,SR
chr10_36225079_-202_DEL	Deletion	RANBP2	Intron	SR	LR,AS,SR,PA	LR,AS	LR,AS,SR,PA	LR,SR,PA	LR,AS,SR,PA	LR,AS,SR,PA	SR	LR,AS,SR	LR,AS,SR,PA	SR	LR,AS,SR,PA
chr10_36231243_-297_DEL	Deletion	RANBP2	Intron	LR,AS,SR,PA	LR,SR	LR,AS	LR,AS,SR,PA	LR,SR,PA		LR,SR,PA	LR,AS,SR,PA	LR,AS,SR,PA	LR,AS,SR,PA	LR,AS,SR,PA	LR,SR
chr10_36625774_218_INS	Insertion	SULT1C2	Intron	LR,PA
chr10_38021861_187_INS	Insertion	ST6GAL2	Intron	LR,AS
chr10_38021863_186_INS	Insertion	ST6GAL2	Intron	PA
chr10_38393156_219_INS	Insertion	UXS1	Intron	LR,AS,SR
chr10_38393158_213_INS	Insertion	UXS1	Intron	PA
chr10_38679479_-207_DEL	Deletion	NCK2	Intron	LR,AS,SR,PA	LR,SR	LR,AS		LR,SR,PA	LR,AS,SR,PA	LR,AS,SR,PA		LR,AS,SR,PA	LR,AS,SR	LR,AS,SR,PA	LR,AS,SR,PA
chr10_38695582_1165_INS	Insertion	NCK2	Intron	LR,AS
chr10_38695584_1161_INS	Insertion	NCK2	Intron	PA
chr10_38703474_868_INS	Insertion	NCK2	Intron	LR,AS
chr10_38703476_864_INS	Insertion	NCK2	Intron	PA
chr10_39084028_-129_DEL	Deletion	FHL2	Intron	SR	AS,SR		AS,SR		SR	SR	AS,SR	AS,SR	AS,SR
chr10_39410045_-230_DEL	Deletion	MRPS9	Intron	LR,PA
chr10_41168607_878_INS	Insertion	TMEM182	Intron	LR
chr10_41424203_380_INS	Insertion	SLC9A2	Intron	PA
chr10_41424209_380_INS	Insertion	SLC9A2	Intron	LR,AS
chr10_41475204_-189_DEL	Deletion	SLC9A2	Intron	LR,AS,SR,PA	LR,SR,PA		LR,AS,SR,PA							LR,AS,SR	LR,AS,SR,PA
chr10_41671737_205_INS	Insertion	IL18R1	Intron	LR,AS,SR	LR,AS,SR					LR,AS,SR				LR,AS,SR	LR,AS,SR
chr10_41671741_206_INS	Insertion	IL18R1	Intron	PA										PA	PA
chr10_41717265_-82_DEL	Deletion	IL18R1	Intron	LR,AS,SR,PA		LR,AS	LR,AS,SR,PA	SR		SR			LR,AS,SR
chr10_41884396_-132_DEL	Deletion	IL1R1	Intron	LR,SR		LR,AS	SR		SR	LR,SR,PA	LR,AS,SR		LR,AS,SR,PA		LR,AS,SR
chr10_42042891_-82_DEL	Deletion	IL1R2	Intron	LR,AS,SR,PA			LR,AS,SR,PA	LR,SR,PA	LR,AS,SR,PA	LR,AS,SR		LR,AS,SR,PA	LR,AS,SR,PA	LR,SR,PA	AS,SR
chr10_42166227_220_INS	Insertion	MAP4K4	Intron	LR,PA
chr10_42166231_103_INS	Insertion	MAP4K4	Intron	AS
chr10_42337673_201_INS	Insertion	RFX8	Intron	LR,AS
chr10_42337675_197_INS	Insertion	RFX8	Intron	PA						LR,AS
chr10_42365992_193_INS	Insertion	RFX8	Intron	LR,PA
chr10_42552979_-216_DEL	Deletion	RFX8	Intron	LR,SR	LR,SR	LR,AS	LR,AS,SR,PA	LR,SR,PA		LR,AS,SR,PA	LR,AS,SR,PA	LR,AS,SR,PA	LR,AS,SR,PA		SR
chr10_42894801_-203_DEL	Deletion	RPL31	Intron	LR,SR,PA			LR,AS,PA			LR,AS,SR,PA				LR,SR,PA	LR,AS,SR,PA
chr10_43656854_6221_INS	Insertion	AFF3	Intron	LR,AS
chr10_43656856_6286_INS	Insertion	AFF3	Intron	PA
chr10_43723334_141_INS	Insertion	AFF3	Intron	AS
chr10_43739930_-154_DEL	Deletion	AFF3	Intron	LR,SR,PA		LR,AS	LR,AS,SR,PA	SR	SR		LR,AS,SR	LR,AS,SR,PA	LR,AS,SR,PA	LR,AS,SR,PA	LR,SR
chr10_43755361_-205_DEL	Deletion	AFF3	Intron	LR,AS,SR,PA	LR,SR,PA	LR	LR,AS,SR,PA			LR,SR,PA	LR,AS,SR,PA	LR,AS,SR,PA	LR,AS,SR,PA	LR,SR,PA	LR,SR,PA
chr10_43790146_-206_DEL	Deletion	AFF3	Intron	LR,AS,SR,PA	LR,AS,SR,PA	LR,AS	LR,AS,SR,PA	LR,SR,PA		LR,SR	LR,AS,SR,PA		LR,SR,PA	LR,SR,PA	AS,SR
chr10_44087607_216_INS	Insertion	AFF3	Intron	LR,AS
chr10_44087609_215_INS	Insertion	AFF3	Intron	PA
chr10_44150443_63_INS	Insertion	AFF3	Intron	LR,PA
chr10_44153633_-200_DEL	Deletion	AFF3	Intron	LR,SR		LR,AS	LR,AS,SR,PA	LR,SR,PA				LR,SR,PA	LR,AS,SR,PA	LR,SR,PA	LR,AS,SR,PA
chr10_44278312_208_INS	Insertion	REV1	Intron	LR,AS
chr10_44278314_204_INS	Insertion	REV1	Intron	PA
chr10_44288649_-203_DEL	Deletion	REV1	Intron	LR,SR,PA		LR	LR,SR,PA						LR,AS,SR,PA
chr10_44289164_219_INS	Insertion	REV1	Intron	PA
chr10_44289172_224_INS	Insertion	REV1	Intron	LR,AS
chr10_44307294_203_INS	Insertion	EIF5B	Intron	LR,AS
chr10_44339414_-213_DEL	Deletion	EIF5B	Intron	SR			LR,SR,PA				LR,AS,SR,PA
chr10_44545218_-52_DEL	Deletion	MRPL30	Intron	LR,SR,PA		LR,AS	LR,SR,PA		SR		LR,AS,SR,PA	LR,AS,SR,PA		LR,SR,PA	AS,SR
chr10_44570316_-230_DEL	Deletion	MITD1	Intron	LR,PA			LR,AS,PA						LR,PA
chr10_44626410_198_INS	Insertion	TSGA10	Intron	LR,PA
chr10_44689231_-82_DEL	Deletion	TSGA10	Intron	LR,AS,PA			LR,AS,PA
chr10_44692711_-216_DEL	Deletion	TSGA10	Intron	LR,AS,SR,PA	LR,SR,PA	LR,AS	LR,AS,SR,PA	LR,SR,PA		LR,AS,SR,PA		LR,AS,SR,PA	LR,SR,PA	LR,SR,PA	LR,AS,SR,PA
chr10_44721223_206_INS	Insertion	TSGA10	Intron	LR,AS,SR
chr10_44721225_208_INS	Insertion	TSGA10	Intron	PA
chr10_44986812_203_INS	Insertion	MGAT4A	Intron	LR,AS,SR
chr10_44986825_195_INS	Insertion	MGAT4A	Intron	PA
chr10_45046746_-226_DEL	Deletion	MGAT4A	Intron	LR,AS,SR,PA									LR,SR,PA
chr10_45078586_185_INS	Insertion	MGAT4A	Intron	LR,PA
chr10_45198156_220_INS	Insertion	INPP4A	Intron	LR,AS,PA
chr10_45238316_-231_DEL	Deletion	INPP4A	Intron	LR,AS,SR,PA		LR,AS	LR,AS,SR,PA				LR,AS,SR,PA		LR,AS,SR,PA
chr10_45282784_110_INS	Insertion	CNGA3	3 Prime UTR	LR,PA
chr10_45460652_208_INS	Insertion	VWA3B	Intron	LR,AS,SR
chr10_45460654_198_INS	Insertion	VWA3B	Intron	PA
chr10_45498513_-215_DEL	Deletion	VWA3B	Intron	LR,AS,PA	LR,PA	LR,AS	LR,PA		LR,AS,PA	LR,AS,PA	LR,AS,PA	LR,AS,PA	LR,AS,PA	LR,AS,PA	LR,AS,PA
chr10_45518357_-209_DEL	Deletion	VWA3B	Intron	LR,AS,SR,PA	LR,SR,PA		LR,SR,PA	LR,SR,PA	LR,AS,SR	LR,AS,SR,PA	LR,AS,SR,PA	LR,AS,SR,PA	LR,AS,SR,PA	LR,AS,SR,PA	LR,AS,SR,PA
chr10_45546138_-62_DEL	Deletion	VWA3B	Intron	LR,AS,SR,PA	LR,AS,SR,PA	LR,AS	LR,AS,SR,PA	LR,SR,PA	LR,AS,SR,PA	LR,AS,SR,PA	LR,AS,SR,PA	AS,SR	LR,AS,SR,PA	LR,AS,SR,PA	LR,AS,SR,PA
chr10_45990032_-65_DEL	Deletion	C10H2orf92	Intron	LR,SR,PA	LR,AS,SR,PA	LR,AS	LR,AS,SR,PA	SR	SR	LR,AS,SR,PA	SR	AS,SR	LR,AS,SR,PA	LR,AS,SR,PA	LR,SR
chr10_46097536_-190_DEL	Deletion	FAM178B	Intron	LR,SR,PA	LR,SR,PA		LR,AS,SR,PA	LR,SR,PA		LR,SR,PA			LR,AS,SR,PA	LR,SR,PA	AS,SR
chr10_46177594_-221_DEL	Deletion	ANKRD39	Intron	LR,SR,PA	LR,SR,PA	LR,AS	LR,AS,SR,PA	LR,SR,PA	LR,AS,SR,PA	LR,AS,SR,PA	LR,AS,SR,PA	LR,AS,SR,PA	LR,AS,SR,PA	LR,AS,SR,PA	LR,AS,SR,PA
chr10_46207060_171_INS	Insertion	ANKRD39	Intron	LR
chr10_46241192_-150_DEL	Deletion	CNNM4	Intron	LR
chr10_46241292_-156_DEL	Deletion	CNNM4	Intron	SR	LR,AS,SR	LR,AS	AS,SR	LR,SR		LR,AS,SR	LR,AS,SR		LR,AS,SR	LR,SR	SR
chr10_46284622_193_INS	Insertion	LMAN2L	Intron	LR,PA
chr10_46288208_198_INS	Insertion	LMAN2L	Intron	LR,PA
chr10_46298473_-214_DEL	Deletion	LMAN2L	Intron	LR,AS,SR	LR,AS,SR		LR,AS,SR,PA			LR,AS,SR	LR,AS,SR,PA	LR,AS,SR,PA	LR,AS,SR,PA	LR,AS,SR,PA	LR,SR,PA
chr10_46391748_198_INS	Insertion	KANSL3	Intron	LR
chr10_46413499_-204_DEL	Deletion	KANSL3	Intron	LR,SR,PA	LR,SR	LR,AS	LR,AS,SR,PA			LR,AS,SR,PA	LR,AS,SR	LR,SR,PA	LR,AS,SR,PA	LR,SR,PA	LR,AS,SR,PA
chr10_46833366_198_INS	Insertion	THADA	Intron	AS
chr10_46842677_-173_DEL	Deletion	THADA	Intron	LR	LR	LR	LR			LR			LR
chr10_47080322_58_INS	Insertion	THADA	Intron	AS
chr10_47124540_230_INS	Insertion	THADA	Intron	LR,AS
chr10_47124542_216_INS	Insertion	THADA	Intron	PA
chr10_47132158_-219_DEL	Deletion	THADA	Intron	LR,SR,PA	LR,AS,SR,PA	LR,AS	LR,AS,SR,PA			LR,SR,PA	SR	LR,AS,SR	LR,AS,SR,PA	LR,AS,SR,PA	LR,AS,SR,PA
chr10_47176910_206_INS	Insertion	PLEKHH2	Intron	LR,AS,SR
chr10_47176912_205_INS	Insertion	PLEKHH2	Intron	PA
chr10_47193940_-198_DEL	Deletion	PLEKHH2	Intron	LR,AS,SR,PA	LR,SR,PA		LR,AS,SR,PA			SR		AS,SR			LR,SR,PA
chr10_47198779_-246_DEL	Deletion	PLEKHH2	Intron	LR,AS,SR,PA	LR,SR,PA		LR,AS,SR			LR,SR,PA		AS,SR			SR
chr10_47227454_265_INS	Insertion	PLEKHH2	Intron	LR,AS
chr10_47227456_265_INS	Insertion	PLEKHH2	Intron	PA						PA
chr10_47242843_-217_DEL	Deletion	PLEKHH2	Intron	LR,AS,SR,PA	LR,SR		LR,AS,SR,PA			LR,SR,PA		AS,SR	LR,AS,SR,PA		SR
chr10_47758509_210_INS	Insertion	SLC3A1	Intron	LR,AS,SR
chr10_47758512_177_INS	Insertion	SLC3A1	Intron	PA
chr10_47770884_-215_DEL	Deletion	SLC3A1	Intron	LR,AS,SR,PA	LR,AS,SR,PA	LR,AS	LR,AS,SR,PA			LR,AS,SR,PA	LR,AS,SR,PA	LR,AS,SR,PA	LR,AS,SR,PA	LR,AS,SR,PA	LR,AS,SR,PA
chr10_47786769_201_INS	Insertion	SLC3A1	Intron	LR,AS
chr10_47847756_188_INS	Insertion	PREPL	Intron	LR,AS,SR
chr10_47847764_182_INS	Insertion	PREPL	Intron	PA
chr10_47867331_311_INS	Insertion	CAMKMT	Intron	LR,AS
chr10_47867331_313_INS	Insertion	CAMKMT	Intron	PA
chr10_47894880_-217_DEL	Deletion	CAMKMT	Intron	LR,SR,PA	LR,SR,PA		LR,AS,SR,PA	SR		LR,AS,SR,PA	LR,AS,SR		SR	LR,AS,SR,PA
chr10_47895262_6229_INS	Insertion	CAMKMT	Intron	LR,AS
chr10_47895264_6277_INS	Insertion	CAMKMT	Intron	PA
chr10_47931003_-234_DEL	Deletion	CAMKMT	Intron	LR,SR	LR,SR,PA		LR,AS,SR,PA	SR		SR	LR,AS,SR,PA	LR,AS,SR		LR,AS,SR,PA	LR,SR,PA
chr10_47941360_182_INS	Insertion	CAMKMT	Intron	LR,AS
chr10_47951373_94_INS	Insertion	CAMKMT	Intron	AS
chr10_47958166_193_INS	Insertion	CAMKMT	Intron	LR,AS,SR
chr10_47958168_187_INS	Insertion	CAMKMT	Intron	PA
chr10_47992429_-228_DEL	Deletion	CAMKMT	Intron	LR,SR,PA	LR,AS,SR,PA		LR,AS,SR,PA				LR,AS,SR,PA			LR,AS,SR,PA	LR,AS,SR,PA
chr10_48185143_-239_DEL	Deletion	CAMKMT	Intron	LR,SR,PA	LR,AS,SR	LR,AS	LR,AS,SR,PA				LR,AS,SR,PA	LR,AS,SR,PA	LR,AS,SR,PA	LR,AS,SR,PA	LR,AS,SR,PA
chr10_48787662_-216_DEL	Deletion	SRBD1	Intron	LR,SR,PA	LR,AS,SR		LR,AS,SR,PA			LR,SR		LR,AS,SR,PA	LR,AS,SR	LR,AS,SR	LR,AS,SR
chr10_48829258_-198_DEL	Deletion	SRBD1	Intron	LR,SR,PA	LR,AS,SR,PA	LR,AS	LR,AS,SR,PA			LR,SR,PA	SR	LR,SR	LR,AS,SR,PA	LR,AS,SR,PA	LR,SR,PA
chr10_48906555_-116_DEL	Deletion	SRBD1	Intron	LR,SR,PA	LR,AS,SR,PA	LR,AS	LR,AS,SR,PA	SR	SR	SR	LR,AS,SR,PA	LR,AS,SR,PA	LR,AS,SR,PA	LR,AS,SR,PA	AS,SR
chr10_48923580_2906_INS	Insertion	SRBD1	Intron	PA	PA							PA
chr10_48923604_2927_INS	Insertion	SRBD1	Intron	LR,AS
chr10_48959981_-217_DEL	Deletion	SRBD1	Intron	LR,SR,PA	LR,AS,SR,PA	LR,AS				LR,SR	SR	LR,AS,SR,PA	LR,AS,SR,PA		AS,SR
chr10_48979731_-61_DEL	Deletion	SRBD1	Intron	LR,SR,PA	LR,AS,SR	LR,AS	SR			LR,SR	SR	LR,AS,SR	LR,AS,SR		AS
chr10_49166530_-187_DEL	Deletion	PRKCE	Intron	LR,SR,PA		LR,AS	LR,AS,SR,PA			LR,AS,SR,PA	LR,AS,SR,PA	AS,SR	LR,AS,SR,PA	LR,AS,SR,PA	LR,AS,SR,PA
chr10_49270306_192_INS	Insertion	PRKCE	Intron	LR,PA
chr10_49330543_537_INS	Insertion	PRKCE	Intron	AS
chr10_49330543_785_INS	Insertion	PRKCE	Intron	LR,PA
chr10_49404838_-1689_DEL	Deletion	PRKCE	Intron	LR,AS,PA		LR,AS	LR,PA						LR,AS,PA	LR,AS,PA
chr10_49419014_-267_DEL	Deletion	PRKCE	Intron	SR	SR		LR,AS,SR,PA	SR	SR	SR	LR,AS,SR	LR,SR	LR,AS,SR,PA	LR,AS,SR,PA	SR
chr10_49480634_-212_DEL	Deletion	PRKCE	Intron	LR,AS,SR,PA	LR,AS,SR,PA	LR,AS			LR,SR,PA	SR	LR,AS,SR,PA	LR,AS,SR,PA	LR,AS,SR,PA	LR,AS,SR,PA	AS,SR
chr10_49610008_-213_DEL	Deletion	EPAS1	Intron	LR,SR,PA	LR,AS,SR,PA	LR	SR					AS,SR	LR,AS,SR,PA		LR,AS,SR,PA
chr10_49615132_85_INS	Insertion	EPAS1	Intron	LR,AS,PA
chr10_49630995_-272_DEL	Deletion	EPAS1	Intron	LR,AS,SR,PA	LR,AS,SR,PA	LR,AS	LR,AS,SR,PA			LR,AS,SR,PA	LR,AS,SR	AS,SR	LR,AS,SR,PA		SR
chr10_49656357_-310_DEL	Deletion	EPAS1	Intron	LR,SR,PA			LR,AS,SR,PA		LR,AS,SR,PA	LR,AS,SR,PA	SR	LR,AS,SR,PA	LR,AS,SR,PA	SR	AS,SR
chr10_49668729_76_INS	Insertion	EPAS1	Intron	AS
chr10_49668736_765_INS	Insertion	EPAS1	Intron	LR,PA
chr10_49883618_219_INS	Insertion	PIGF	Intron	LR,AS
chr10_49883621_201_INS	Insertion	PIGF	Intron	PA
chr10_50174251_-217_DEL	Deletion	MCFD2	Intron	LR,AS,SR,PA	LR,AS,SR,PA	LR,AS	LR,AS,SR,PA		LR,AS,SR,PA		LR,AS,SR	LR,AS,SR,PA	LR,AS,SR,PA	LR,AS,SR,PA	LR,AS,SR,PA
chr10_50191998_-202_DEL	Deletion	TTC7A	Intron	LR,AS,SR,PA	LR,AS,SR,PA					LR,AS,SR	LR,AS,SR,PA	LR,AS,SR
chr10_50335726_66_INS	Insertion	STPG4	Intron	AS
chr10_50518957_-243_DEL	Deletion	EPCAM	Intron	LR,PA
chr10_50525077_-215_DEL	Deletion	EPCAM	Intron	LR,AS,SR,PA	LR,AS,SR,PA	LR,AS	LR,AS,SR,PA		LR,AS,SR	LR,AS,SR,PA		LR,AS,SR,PA	LR,AS,SR,PA	LR,AS,SR,PA	LR,AS,SR,PA
chr10_50585140_-69_DEL	Deletion	MSH2	Intron	LR,AS,SR,PA	LR,AS,SR,PA		LR,AS,SR,PA	SR	LR,SR,PA	LR,AS,SR,PA	LR,AS,SR,PA	LR,AS,SR,PA	LR,AS,SR,PA	LR,AS,SR,PA	LR,AS,SR,PA
chr10_50600916_-224_DEL	Deletion	MSH2	Intron	LR,AS,SR,PA		LR,AS	LR,AS,SR,PA		LR,SR	LR,AS,SR,PA	LR,AS,SR,PA	LR,AS,SR,PA	LR,AS,SR,PA	LR,AS,SR,PA	LR,AS,SR,PA
chr10_50608742_-207_DEL	Deletion	MSH2	Intron	LR,AS,SR,PA		LR,AS	LR,AS,SR,PA		LR,AS,SR,PA	LR,AS,SR	LR,AS,SR,PA	LR,AS,SR,PA	LR,AS,SR,PA	LR,AS,SR,PA	LR,AS,SR,PA
chr10_50643412_219_INS	Insertion	MSH2	Intron	LR,AS					LR,AS	LR,AS
chr10_50643414_212_INS	Insertion	MSH2	Intron	PA
chr10_50662782_-228_DEL	Deletion	KCNK12	Intron	LR,AS,SR,PA	LR,AS,SR,PA		LR,AS,SR,PA		LR,SR,PA	LR,AS,SR,PA		LR,AS,SR,PA	LR,SR,PA	LR,AS,SR,PA	LR,AS,SR,PA
chr10_50667302_232_INS	Insertion	KCNK12	Intron	AS
chr10_51283512_128_INS	Insertion	FOXN2	Intron	LR,AS,PA
chr10_51290118_-229_DEL	Deletion	FOXN2	Intron	LR,SR	LR,AS,SR,PA	LR	LR,AS,SR,PA	SR	LR,AS,SR,PA	LR,AS,SR,PA		LR,AS,SR,PA	LR,AS,SR,PA	LR,SR,PA	LR,SR,PA
chr10_51292598_-75_DEL	Deletion	FOXN2	Intron	LR,SR,PA	LR,AS,SR	AS	SR	SR	SR	SR		LR,SR	SR	SR	SR
chr10_51412219_213_INS	Insertion	STON1	Intron	LR
chr10_51428746_225_INS	Insertion	STON1	Intron	LR,AS
chr10_51523372_566_INS	Insertion	STON1	3 Prime UTR	LR,AS
chr10_51523374_550_INS	Insertion	STON1	3 Prime UTR	PA
chr10_51558432_216_INS	Insertion	GTF2A1L	Intron	LR,AS	LR,AS
chr10_51558434_207_INS	Insertion	GTF2A1L	Intron	PA
chr10_51574267_-3312_DEL	Deletion	GTF2A1L	Intron	LR,AS,SR,PA	LR,AS,SR,PA	LR,AS	LR,AS,SR,PA	LR,SR,PA		LR,AS,SR,PA	LR,AS,SR,PA		LR,AS,SR,PA	LR,AS,SR,PA
chr10_51856035_6186_INS	Insertion	FSHR	Intron	LR,PA
chr10_51890242_178_INS	Insertion	FSHR	Intron	LR,AS,SR											LR,AS,SR
chr10_51890244_177_INS	Insertion	FSHR	Intron	PA
chr10_52621765_-224_DEL	Deletion	NRXN1	Intron	LR,SR,PA			LR,AS,SR,PA	LR,SR,PA		LR,SR,PA			LR,AS,SR,PA	LR,SR
chr10_52710019_-121_DEL	Deletion	NRXN1	Intron	LR,AS,SR,PA	LR,AS,SR,PA		LR,AS,SR,PA			LR,AS,SR,PA		LR,AS,SR,PA	LR,SR,PA	LR,AS,SR,PA	LR,AS,SR,PA
chr10_52715104_142_INS	Insertion	NRXN1	Intron	LR,PA
chr10_52758810_-196_DEL	Deletion	NRXN1	Intron	LR,AS,SR,PA	SR		LR,AS,SR,PA			LR,AS,SR,PA			LR,SR,PA	LR,AS,SR,PA
chr10_52890086_-209_DEL	Deletion	NRXN1	Intron	LR,AS,SR,PA	LR,AS,SR,PA		LR,AS,SR,PA			SR	LR,AS,SR	SR	LR,SR,PA	LR,SR,PA	SR
chr10_52895490_56_INS	Insertion	NRXN1	Intron	LR,AS
chr10_52896439_196_INS	Insertion	NRXN1	Intron	LR,AS,PA
chr10_52916185_-53_DEL	Deletion	NRXN1	Intron	LR,AS,SR,PA	LR,AS,SR,PA		LR,AS,SR,PA		LR,AS,SR,PA	LR,AS,SR,PA	LR,AS,PA		LR,AS,SR,PA	SR	SR
chr10_52939232_130_INS	Insertion	NRXN1	Intron	LR,AS,PA
chr10_52973913_273_INS	Insertion	NRXN1	Intron	LR,PA
chr10_53056585_-203_DEL	Deletion	NRXN1	Intron	LR,SR,PA	LR,AS,SR,PA	LR,AS	LR,AS,SR,PA	LR,SR,PA	LR,SR,PA	SR	LR,AS,SR,PA		LR,AS,SR,PA		LR,AS,SR,PA
chr10_53087710_206_INS	Insertion	NRXN1	Intron	LR,AS
chr10_53087712_205_INS	Insertion	NRXN1	Intron	PA
chr10_53171118_-468_DEL	Deletion	NRXN1	Intron	LR,SR		LR,AS				LR,SR,PA		SR	LR,AS,SR,PA
chr10_53189291_-196_DEL	Deletion	NRXN1	Intron	LR,AS,SR,PA	LR,AS,SR,PA	LR,AS	LR,AS,SR,PA	LR,SR,PA	LR,AS,SR	LR,AS,SR,PA	LR,AS,SR	LR,AS,SR,PA	LR,AS,SR,PA	LR,AS,SR,PA	LR,AS,SR,PA
chr10_53200616_167_INS	Insertion	NRXN1	Intron	PA			PA			PA
chr10_53246854_-203_DEL	Deletion	NRXN1	Intron	LR,AS,SR	LR,AS,SR,PA		LR,AS,SR,PA	LR,SR,PA	LR,AS,SR	LR,SR,PA	LR,AS,SR	LR,AS,SR,PA	LR,SR,PA		LR,AS,SR,PA
chr10_53284252_-194_DEL	Deletion	NRXN1	Intron	LR,AS,SR,PA	LR,AS,SR,PA	LR,AS	LR,AS,SR,PA	LR,SR,PA	LR,AS,SR	LR,SR,PA	LR,AS,SR	SR	LR,AS,SR	LR,AS,SR,PA
chr10_53341029_-213_DEL	Deletion	NRXN1	Intron	LR,AS,SR			LR,SR	LR,SR,PA						LR,AS,SR,PA
chr10_53358328_-220_DEL	Deletion	NRXN1	Intron	LR,SR,PA	LR,AS,SR,PA		LR,AS,SR,PA		LR,AS,SR,PA	LR,SR,PA	LR,AS,SR,PA	LR,AS,SR,PA	LR,SR	LR,AS,SR,PA	LR,AS,SR,PA
chr10_53384676_232_INS	Insertion	NRXN1	Intron	LR,AS
chr10_53419656_71_INS	Insertion	NRXN1	Intron	LR,AS,PA
chr10_53453853_54_INS	Insertion	NRXN1	Intron	LR,PA
chr10_53453928_-114_DEL	Deletion	NRXN1	Intron	LR	LR	LR	LR			LR					LR
chr10_53459903_52_INS	Insertion	NRXN1	Intron	LR
chr10_53475290_173_INS	Insertion	NRXN1	Intron	LR,AS,PA
chr10_53489060_165_INS	Insertion	NRXN1	Intron	PA
chr10_53489062_211_INS	Insertion	NRXN1	Intron	LR,AS,SR		LR,AS					LR,AS,PA			LR,AS,SR
chr10_53498659_-587_DEL	Deletion	NRXN1	Intron	LR,AS,PA		LR,AS
chr10_53504703_207_INS	Insertion	NRXN1	Intron	LR,PA
chr10_53548269_186_INS	Insertion	NRXN1	Intron	LR,AS,SR
chr10_53573224_217_INS	Insertion	NRXN1	Intron	LR,AS
chr10_53573226_213_INS	Insertion	NRXN1	Intron	PA
chr10_53658220_59_INS	Insertion	NRXN1	Intron	LR,AS,PA	LR,AS,PA		LR,PA		LR,AS,PA	LR,AS,PA			AS	LR,AS,PA	LR,AS,PA
chr10_53675993_-184_DEL	Deletion	NRXN1	Intron	LR,SR,PA		LR,AS	LR,AS,SR,PA		LR,AS,PA		LR,AS,SR,PA	LR,AS,SR,PA	LR,SR,PA		LR,AS,SR,PA
chr10_5378983_907_INS	Insertion	TAFA2	Intron	LR,PA
chr10_5380088_-1393_DEL	Deletion	TAFA2	Intron	LR,SR,PA	LR,SR		LR,AS,SR,PA	SR		LR,AS,SR,PA				LR,AS,SR,PA	LR,SR,PA
chr10_56019602_-165_DEL	Deletion	ASB3	Intron	LR,AS,SR,PA	LR,SR					LR,SR		SR			LR,AS,SR
chr10_56141573_-206_DEL	Deletion	PSME4	Intron	LR,AS,SR,PA	LR,AS,SR,PA	LR,AS	LR,SR,PA	LR,SR,PA	LR,AS,SR,PA	SR	LR,AS,SR,PA	LR,SR,PA	LR,SR,PA	LR,AS,SR,PA	LR,AS,SR,PA
chr10_56239909_208_INS	Insertion	PSME4	Intron	LR,AS
chr10_56239924_197_INS	Insertion	PSME4	Intron	PA
chr10_56735382_-62_DEL	Deletion	SPTBN1	Intron	LR,AS,SR	LR,AS,SR,PA		LR,AS,SR,PA	LR,SR,PA		LR,AS,SR,PA		SR	LR,AS,SR	LR,AS,SR	LR,AS,SR
chr10_56748859_-176_DEL	Deletion	SPTBN1	Intron	LR,AS,PA
chr10_56774240_-63_DEL	Deletion	SPTBN1	Intron	LR,AS,SR,PA	LR,SR,PA	LR,AS	LR,AS,SR,PA	LR,SR,PA	LR,AS,SR,PA	LR,AS,SR,PA	LR,AS,SR,PA	SR	LR,AS,SR,PA	LR,AS,SR,PA	LR,AS,SR,PA
chr10_57447504_224_INS	Insertion	CCDC88A	Intron	LR,AS
chr10_57448350_-82_DEL	Deletion	CCDC88A	Intron	LR
chr10_57501725_-211_DEL	Deletion	CCDC88A	Intron	LR,SR	LR,AS,SR,PA	LR,AS	LR,AS,SR,PA	LR,SR,PA	LR,AS,SR,PA	LR,SR	LR,AS,SR,PA	AS,SR	LR,AS,SR,PA	LR,AS,SR,PA	AS,SR
chr10_57721833_193_INS	Insertion	PPP4R3B	Intron	LR,AS,PA
chr10_57756736_-102_DEL	Deletion	PNPT1	Intron	LR,AS,SR,PA	LR,SR,PA		LR,AS,SR,PA	LR,SR,PA	LR,SR,PA	LR,AS,SR,PA	LR,AS,PA	LR,AS,SR,PA	LR,SR,PA	LR,AS,SR,PA	SR
chr10_57772782_206_INS	Insertion	PNPT1	Intron	LR,AS										LR,AS
chr10_57772792_203_INS	Insertion	PNPT1	Intron	PA
chr10_57786459_219_INS	Insertion	PNPT1	Intron	LR,AS					LR,AS
chr10_57786461_219_INS	Insertion	PNPT1	Intron	PA
chr10_58208036_156_INS	Insertion	CCDC85A	Intron	LR
chr10_58208175_179_INS	Insertion	CCDC85A	Intron	AS
chr10_58213051_190_INS	Insertion	CCDC85A	Intron	LR,AS
chr10_58213053_189_INS	Insertion	CCDC85A	Intron	PA
chr10_58249037_-233_DEL	Deletion	CCDC85A	Intron	LR,SR	LR,SR,PA		LR,AS,SR,PA	LR,SR,PA	LR,SR,PA	LR,SR,PA	SR	LR,AS,SR,PA	LR,AS,SR,PA	SR	SR
chr10_58265487_-3283_DEL	Deletion	CCDC85A	Intron	LR,PA	LR,AS,SR,PA		SR	LR,SR,PA	LR,SR		LR,AS,SR,PA	SR		AS,SR	AS
chr10_58306954_-223_DEL	Deletion	CCDC85A	Intron	LR,AS,SR,PA	LR,SR,PA	LR,AS	LR,AS,SR,PA	LR,SR,PA	LR,SR,PA	LR,AS,SR,PA	LR,AS,SR,PA	LR,AS,SR,PA	LR,AS,SR,PA	LR,AS,SR,PA	LR,AS,SR,PA
chr10_59710424_56_INS	Insertion	VRK2	5 Prime UTR	AS
chr10_59710591_85_INS	Insertion	VRK2	5 Prime UTR	LR
chr10_59763006_917_INS	Insertion	VRK2	Intron	LR,AS
chr10_59763008_872_INS	Insertion	VRK2	Intron	PA
chr10_59880253_174_INS	Insertion	FANCL	Intron	LR,AS,SR
chr10_59899787_6413_INS	Insertion	FANCL	Intron	LR,PA
chr10_59901335_-200_DEL	Deletion	FANCL	Intron	LR,SR,PA	LR,AS,SR,PA	LR,AS	LR,AS,SR,PA	LR,SR,PA	LR,AS,SR,PA	LR,SR,PA	LR,AS,SR,PA	LR,AS,SR,PA	LR,AS,SR,PA	LR,AS,SR,PA	LR,AS,SR,PA
chr10_59904119_88_INS	Insertion	FANCL	Intron	LR
chr10_6207309_-216_DEL	Deletion	PPM1H	Intron	LR,AS,SR,PA			LR,SR,PA			LR,AS,SR,PA					LR,AS,SR,PA
chr10_62173079_-225_DEL	Deletion	PAPOLG	Intron	LR,AS,SR		LR,AS	LR,AS,SR,PA	LR,SR,PA		LR,AS,SR	LR,AS,SR,PA	LR,AS,SR,PA	LR,AS,SR,PA	LR,AS,SR,PA	LR,AS,SR
chr10_62341174_211_INS	Insertion	PUS10	Intron	LR,PA
chr10_6236362_-428_DEL	Deletion	PPM1H	Intron	SR	LR,AS,SR		LR,AS,SR,PA	SR	SR	SR	LR,AS,SR,PA	LR,AS,SR	LR,AS,SR	LR,AS,SR,PA	SR
chr10_6236381_211_INS	Insertion	PPM1H	Intron	LR,PA
chr10_62379168_-209_DEL	Deletion	PUS10	Intron	LR,SR	LR,AS,SR,PA			LR,SR,PA	LR,AS,SR	LR,SR	LR,AS,SR,PA		SR	LR,AS,SR,PA	LR,AS,SR
chr10_62380761_2259_INS	Insertion	PUS10	Intron	LR,PA
chr10_62392135_202_INS	Insertion	PUS10	Intron	LR,PA
chr10_62735805_-216_DEL	Deletion	USP34	Intron	LR,SR,PA	LR,AS,SR,PA	LR,AS	LR,AS,SR,PA	LR,SR,PA		LR,AS,SR,PA		LR,AS,SR,PA	LR,AS,SR,PA	LR,SR	LR,AS,SR,PA
chr10_627830_205_INS	Insertion	DGKA	Intron	LR
chr10_62799479_-202_DEL	Deletion	USP34	Intron	LR,SR,PA	LR,AS,SR,PA		LR,SR,PA	LR,SR,PA	LR,AS,SR,PA	LR,AS,SR,PA	LR,AS,SR	LR,SR		LR,AS,SR,PA	LR,AS,SR,PA
chr10_62838822_-198_DEL	Deletion	XPO1	Intron	LR,SR,PA	LR,AS,SR,PA		LR,AS,SR,PA	LR,SR,PA		LR,AS,SR,PA				LR,SR	LR,AS,SR,PA
chr10_63681334_-217_DEL	Deletion	EHBP1	Intron	LR,AS,PA								LR,AS,PA		LR,AS,PA
chr10_63681788_-201_DEL	Deletion	EHBP1	Intron	AS,SR						SR		AS,SR		LR,AS,SR,PA
chr10_63699700_-221_DEL	Deletion	EHBP1	Intron	LR,PA
chr10_63769186_217_INS	Insertion	EHBP1	Intron	LR,AS
chr10_63769188_209_INS	Insertion	EHBP1	Intron	PA
chr10_64070158_225_INS	Insertion	EHBP1	Intron	LR,AS
chr10_64070160_225_INS	Insertion	EHBP1	Intron	PA
chr10_64390418_108_INS	Insertion	WDPCP	Intron	LR,AS,SR	LR,AS,SR
chr10_64390420_111_INS	Insertion	WDPCP	Intron	PA
chr10_64452585_-53_DEL	Deletion	WDPCP	Intron	LR,AS,SR,PA	LR,AS,SR,PA	LR,AS	LR,AS,SR,PA	LR,SR,PA	LR,AS,SR	LR,AS,SR,PA	LR,AS,SR,PA	LR,AS,SR,PA	LR,AS,SR,PA	LR,AS,SR,PA	LR,AS,SR,PA
chr10_64516716_-222_DEL	Deletion	WDPCP	Intron	LR,AS,SR,PA	LR,AS,SR,PA	LR,AS	LR,AS,SR,PA			LR,SR,PA	LR,AS,SR,PA	LR,AS,SR,PA	LR,AS,SR,PA	LR,SR,PA	LR,AS,SR,PA
chr10_64632133_-209_DEL	Deletion	MDH1	Intron	LR,AS,SR,PA	LR,AS,SR,PA		LR,SR,PA	LR,SR				AS,SR		LR,AS,SR,PA	LR,AS,SR
chr10_64847779_225_INS	Insertion	UGP2	Intron	LR,AS
chr10_64847781_223_INS	Insertion	UGP2	Intron	PA									PA
chr10_64933330_204_INS	Insertion	VPS54	Intron	LR,AS,SR		LR,AS
chr10_64933332_202_INS	Insertion	VPS54	Intron	PA
chr10_64945414_59_INS	Insertion	VPS54	Intron	LR,AS,PA
chr10_65384892_-209_DEL	Deletion	LGALSL	Intron	LR,AS,SR	LR,SR,PA			LR,SR,PA		LR,AS,SR		LR,AS,SR,PA	LR,AS,SR	LR,AS,SR,PA	SR
chr10_65776087_250_INS	Insertion	SLC1A4	Intron	LR,AS
chr10_65776088_242_INS	Insertion	SLC1A4	Intron	PA
chr10_65873234_-202_DEL	Deletion	RAB1A	Intron	LR,AS,SR,PA			LR,AS,SR,PA	LR,SR,PA			SR	LR,AS,SR,PA	LR,AS,SR,PA	LR,SR,PA	AS,SR
chr10_66058933_203_INS	Insertion	SPRED2	Intron	LR,AS,SR
chr10_66058935_202_INS	Insertion	SPRED2	Intron	PA
chr10_66161494_-206_DEL	Deletion	SPRED2	Intron	LR,AS,SR,PA	LR,AS,SR,PA		LR,AS,SR,PA			LR,AS,SR,PA	LR,AS,SR,PA			LR,SR,PA	LR,AS,SR,PA
chr10_67143192_-65_DEL	Deletion	MEIS1	Intron	LR,AS
chr10_67204908_-113_DEL	Deletion	MEIS1	Intron	SR					SR	SR		AS,SR		AS,SR
chr10_68600900_-85_DEL	Deletion	PPP3R1	Intron	LR,PA
chr10_68705725_128_INS	Insertion	PLEK	Intron	LR,AS,SR	LR,AS,SR	LR,AS	LR,AS,SR		LR,AS,SR,PA		LR,AS,PA	LR,AS,SR			LR,AS,SR
chr10_68705730_141_INS	Insertion	PLEK	Intron	PA	PA		PA					PA			PA
chr10_68750848_-68_DEL	Deletion	APLF	Intron	LR
chr10_68751534_-112_DEL	Deletion	APLF	Intron	AS	AS
chr10_68751757_-53_DEL	Deletion	APLF	Intron	LR,PA
chr10_68751809_54_INS	Insertion	APLF	Intron	AS	AS
chr10_68779668_214_INS	Insertion	APLF	Intron	LR,AS
chr10_68779670_209_INS	Insertion	APLF	Intron	PA
chr10_68780564_218_INS	Insertion	APLF	Intron	PA
chr10_68790031_-70_DEL	Deletion	APLF	Intron	LR,AS,SR,PA	LR,AS,SR,PA							AS,SR			SR
chr10_68817080_-89_DEL	Deletion	APLF	Intron	LR,PA
chr10_68897139_-191_DEL	Deletion	ARHGAP25	Intron	LR,AS,SR,PA	LR,AS,SR,PA		LR,AS,SR,PA	LR,SR,PA	LR,AS,SR,PA	LR,AS,SR,PA	LR,AS,SR,PA	LR,AS,SR,PA	LR,AS,SR,PA	LR,SR,PA	SR
chr10_68906446_-152_DEL	Deletion	ARHGAP25	Intron	LR									LR
chr10_68907041_-187_DEL	Deletion	ARHGAP25	Intron	LR
chr10_68908510_-213_DEL	Deletion	ARHGAP25	Intron	LR
chr10_68908954_-116_DEL	Deletion	ARHGAP25	Intron	LR
chr10_68909894_-305_DEL	Deletion	ARHGAP25	Intron	LR
chr10_68910879_-52_DEL	Deletion	ARHGAP25	Intron	LR
chr10_68918480_159_INS	Insertion	ARHGAP25	Intron	PA
chr10_68918514_118_INS	Insertion	ARHGAP25	Intron	LR,AS					LR,AS						LR,AS
chr10_69125796_-218_DEL	Deletion	ANTXR1	Frameshift & Splice Donor & Splice Region & Intron	LR
chr10_69125933_-337_DEL	Deletion	ANTXR1	Intron	LR,PA					LR
chr10_69126647_79_INS	Insertion	ANTXR1	Intron	LR,AS
chr10_69147231_-176_DEL	Deletion	ANTXR1	Intron	LR,SR,PA			LR,SR,PA					SR	LR,AS,SR,PA
chr10_69150601_-56_DEL	Deletion	ANTXR1	Intron	LR,PA
chr10_69187425_-210_DEL	Deletion	ANTXR1	Intron	LR,AS,SR,PA		LR,AS	LR,AS,SR,PA		LR,AS,SR,PA		LR,AS,SR,PA		LR,SR,PA		LR,AS,SR,PA
chr10_69306044_-91_DEL	Deletion	ANTXR1	Intron	LR,PA
chr10_69309307_208_INS	Insertion	ANTXR1	Intron	LR,AS
chr10_69309320_193_INS	Insertion	ANTXR1	Intron	PA
chr10_69378715_193_INS	Insertion	GFPT1	Intron	LR
chr10_69390849_158_INS	Insertion	GFPT1	Intron	LR
chr10_69416823_211_INS	Insertion	GFPT1	Intron	LR,AS
chr10_69463637_-177_DEL	Deletion	NFU1	Intron	LR
chr10_69464204_-75_DEL	Deletion	NFU1	Intron	AS
chr10_69512567_-120_DEL	Deletion	AAK1	Intron	LR,PA
chr10_69525800_-221_DEL	Deletion	AAK1	Intron	SR			LR,SR,PA		LR,AS,SR	LR,SR,PA	SR	AS,SR	SR	LR,AS,SR,PA	LR,AS,SR,PA
chr10_69530740_-105_DEL	Deletion	AAK1	Intron	LR										LR,PA
chr10_69530895_67_INS	Insertion	AAK1	Intron	LR,PA
chr10_69569150_-215_DEL	Deletion	AAK1	Intron	LR,AS,PA			LR,AS,PA				LR,AS,PA	LR,AS	LR,AS,PA		LR,AS,PA
chr10_69725078_76_INS	Insertion	ANXA4	Intron	LR,PA
chr10_69733652_-216_DEL	Deletion	ANXA4	Intron	LR,PA
chr10_69733752_-142_DEL	Deletion	ANXA4	Intron	SR			LR,SR	SR		SR		SR	LR,AS,SR	SR
chr10_69805195_-218_DEL	Deletion	GMCL1	Intron	LR,AS,SR,PA		LR,AS	LR,AS,SR,PA		LR,AS,SR,PA		LR,AS,SR	LR,AS,SR,PA	LR,AS,SR,PA	LR,AS,SR,PA	LR,AS,SR
chr10_69833528_80_INS	Insertion	SNRNP27	Intron	AS
chr10_69859009_108_INS	Insertion	MXD1	Intron	AS
chr10_69940794_-217_DEL	Deletion	MXD1	Intron	LR,AS,SR,PA	LR,AS,SR,PA	LR,AS	LR,AS,SR,PA		LR,AS,SR	LR,AS,SR,PA	LR,AS,SR,PA	LR,AS,SR,PA	LR,AS,SR,PA	LR,AS,SR,PA	LR,AS,SR,PA
chr10_69974388_-191_DEL	Deletion	MXD1	Intron	SR	SR		LR,SR	LR,SR	SR	SR	LR,SR	LR,SR	LR,SR	SR	SR
chr10_69974458_99_INS	Insertion	MXD1	Intron	LR,PA
chr10_69981969_-231_DEL	Deletion	MXD1	Intron	LR,PA
chr10_69994899_113_INS	Insertion	MXD1	Intron	LR,AS,PA
chr10_70045150_-243_DEL	Deletion	C10H2orf42	Intron	LR,AS,SR	LR,AS,SR	LR,AS	LR,AS,SR,PA		LR,AS,SR,PA	LR,AS,SR,PA	LR,AS,SR,PA	LR,AS,SR,PA	LR,AS,SR,PA	LR,AS,SR,PA	LR,AS,SR,PA
chr10_70050311_-218_DEL	Deletion	C10H2orf42	Intron	LR,SR	LR,AS,SR,PA		LR,AS,SR,PA			LR,SR	LR,AS,SR,PA				AS,SR
chr10_70079325_206_INS	Insertion	TIA1	Intron	LR,AS,PA
chr10_70111671_221_INS	Insertion	PCYOX1	Intron	LR,AS
chr10_70111673_213_INS	Insertion	PCYOX1	Intron	PA	PA
chr10_70113057_-73_DEL	Deletion	PCYOX1	Intron	LR,AS,PA	LR,AS,PA					LR,AS,PA			LR,AS,PA	LR,AS,PA
chr10_70219357_1085_INS	Insertion	TGFA	Intron	LR
chr10_70219466_175_INS	Insertion	TGFA	Intron	AS
chr10_70219674_196_INS	Insertion	TGFA	Intron	AS
chr10_70219674_56_INS	Insertion	TGFA	Intron	LR,PA
chr10_70232401_1284_INS	Insertion	TGFA	Intron	LR,AS
chr10_70232403_1291_INS	Insertion	TGFA	Intron	PA
chr10_70237365_-197_DEL	Deletion	TGFA	Intron	LR,AS,SR,PA	LR,AS,SR,PA			LR,SR,PA		LR,AS,SR		LR,AS,SR,PA	LR,AS,SR,PA		LR,AS,SR,PA
chr10_70295584_-160_DEL	Deletion	TGFA	Intron	LR
chr10_70296152_-55_DEL	Deletion	TGFA	Intron	LR,PA
chr10_70296562_-69_DEL	Deletion	TGFA	Intron	LR,PA
chr10_70360531_-55_DEL	Deletion	ADD2	Intron	LR,AS,PA	LR,AS,PA							AS			AS
chr10_70360662_-1352_DEL	Deletion	ADD2	Intron	LR,AS,PA								AS			AS
chr10_70388164_193_INS	Insertion	ADD2	Intron	LR,AS
chr10_70388166_194_INS	Insertion	ADD2	Intron	PA
chr10_70404554_-96_DEL	Deletion	ADD2	Intron	LR
chr10_70404659_-134_DEL	Deletion	ADD2	Intron	AS
chr10_70407093_-322_DEL	Deletion	ADD2	Intron	LR,AS
chr10_70479620_-169_DEL	Deletion	CLEC4F	Intron	LR,AS,SR,PA	LR,SR,PA	LR,AS	LR,AS,SR,PA	SR	LR,SR	LR,SR,PA	LR,AS,SR,PA	LR,AS,SR	LR,AS,SR,PA	LR,SR,PA	LR,AS,SR,PA
chr10_70557924_-211_DEL	Deletion	VAX2	Intron	LR,SR,PA	LR,SR,PA	LR,AS	LR,AS,SR,PA	LR,SR	LR,SR,PA	LR,AS,SR	LR,AS,SR,PA	LR,AS,SR,PA	LR,SR,PA	LR,AS,SR,PA	LR,AS,SR,PA
chr10_7176662_6342_INS	Insertion	SRGAP1	Intron	LR,AS
chr10_7176664_6329_INS	Insertion	SRGAP1	Intron	PA
chr10_7183578_-201_DEL	Deletion	SRGAP1	Intron	LR,AS,SR,PA	LR,SR,PA		LR,AS,SR,PA			LR,AS,SR,PA		LR,AS,SR,PA		LR,SR,PA	LR,AS,SR,PA
chr10_7292857_121_INS	Insertion	SRGAP1	Intron	LR,AS
chr10_7292861_112_INS	Insertion	SRGAP1	Intron	PA						PA					PA
chr10_7566661_211_INS	Insertion	TBK1	Intron	PA											PA
chr10_7566670_210_INS	Insertion	TBK1	Intron	LR,AS
chr10_7613816_-58_DEL	Deletion	RASSF3	Intron	LR,AS,SR,PA	LR,AS,SR,PA	LR,AS	LR,AS,SR,PA	SR	SR	LR,AS,SR,PA	LR,AS,SR,PA	LR,AS	LR,AS,SR,PA	AS,SR	LR,AS,SR,PA
chr10_7624870_212_INS	Insertion	RASSF3	Intron	LR,AS
chr10_7624872_209_INS	Insertion	RASSF3	Intron	PA
chr10_7649180_200_INS	Insertion	RASSF3	Intron	LR,AS,SR
chr10_7649182_200_INS	Insertion	RASSF3	Intron	PA						PA
chr10_7651441_206_INS	Insertion	RASSF3	Intron	LR,AS,SR
chr10_7651443_203_INS	Insertion	RASSF3	Intron	PA						PA		LR
chr10_7663203_-197_DEL	Deletion	RASSF3	Intron	LR,AS,SR						LR,AS,SR,PA				LR,SR	LR,AS,SR,PA
chr10_7665336_-75_DEL	Deletion	RASSF3	Intron	LR,PA										LR,PA
chr10_7773713_191_INS	Insertion	GNS	Intron	LR,AS						LR,AS
chr10_7773715_188_INS	Insertion	GNS	Intron	PA
chr10_8220812_281_INS	Insertion	MSRB3	Intron	LR,PA						PA
chr10_8221205_51_INS	Insertion	MSRB3	Intron	AS
chr10_8374703_-199_DEL	Deletion	MSRB3	Intron	LR,AS,SR,PA	LR,AS,SR,PA	LR,AS				LR,AS,SR,PA	LR,AS,SR,PA	AS,SR	LR,AS,SR,PA	LR,AS,SR,PA	LR,AS,SR,PA
chr10_8382082_214_INS	Insertion	MSRB3	Intron	LR,AS
chr10_8382084_210_INS	Insertion	MSRB3	Intron	PA
chr10_8387029_1113_INS	Insertion	MSRB3	Intron	LR,AS
chr10_8387031_1108_INS	Insertion	MSRB3	Intron	PA
chr10_8388764_197_INS	Insertion	MSRB3	Intron	LR,AS,SR
chr10_8388766_194_INS	Insertion	MSRB3	Intron	PA											PA
chr10_8745253_-207_DEL	Deletion	HMGA2	Intron	LR,AS,SR,PA		LR,AS	LR,AS,SR,PA			LR,AS,SR,PA	LR,AS,SR,PA	AS,SR	LR,SR,PA	LR,AS,SR,PA	LR,AS,SR,PA
chr10_8762419_215_INS	Insertion	HMGA2	Intron	LR,AS
chr10_8762421_203_INS	Insertion	HMGA2	Intron	PA
chr10_9068845_-200_DEL	Deletion	IRAK3	Intron	LR	LR	LR							LR
chr10_9069103_168_INS	Insertion	IRAK3	Intron	LR,PA
chr10_9247874_-234_DEL	Deletion	GRIP1	Intron	LR,AS,PA	LR,AS,SR,PA	LR,AS	LR,AS,SR,PA		LR,AS,SR,PA	LR,AS,SR,PA	LR,AS,SR	LR,AS,SR,PA	LR,AS,SR,PA	LR,AS,SR,PA	LR,AS,SR,PA
chr10_9252064_-92_DEL	Deletion	GRIP1	Intron	LR,AS,PA	AS	LR,AS	LR,AS		LR,AS	LR,AS,PA	LR,AS		LR,AS,PA	LR,AS,PA	LR,AS,PA
chr10_9390434_83_INS	Insertion	GRIP1	Intron	LR,AS,PA						LR,AS,PA				LR,AS
chr10_9393102_209_INS	Insertion	GRIP1	Intron	LR,AS
chr10_9393104_209_INS	Insertion	GRIP1	Intron	PA
chr10_9399885_-95_DEL	Deletion	GRIP1	Intron	LR,AS,PA			LR,AS,PA		LR,AS,PA	LR,AS,PA				LR,AS	LR,AS,PA
chr10_9400879_211_INS	Insertion	GRIP1	Intron	LR,AS,SR
chr10_9400882_211_INS	Insertion	GRIP1	Intron	PA						PA
chr10_9406777_-304_DEL	Deletion	GRIP1	Intron	LR						LR
chr10_9406852_224_INS	Insertion	GRIP1	Intron	LR
chr10_9407102_513_INS	Insertion	GRIP1	Intron	LR,AS,PA						LR,AS,PA				AS	AS
chr10_9412468_-135_DEL	Deletion	GRIP1	Intron	LR,AS,SR,PA	LR,AS,SR,PA		LR,AS,SR,PA	SR	SR	LR,AS,SR,PA	SR	SR		LR,AS,SR,PA	LR,AS,SR,PA
chr10_953295_222_INS	Insertion	CS	Intron	LR,AS			LR,AS
chr10_953297_220_INS	Insertion	CS	Intron	PA
chr11_10493739_-181_DEL	Deletion	PRR16	Intron	SR	LR,SR,PA		LR,AS,SR,PA						LR,AS,SR,PA
chr11_10513528_153_INS	Insertion	PRR16	Intron	LR,AS,SR
chr11_10513530_152_INS	Insertion	PRR16	Intron	PA			PA			PA			PA		PA
chr11_12182623_-213_DEL	Deletion	SNCAIP	Intron	LR,AS,SR,PA	LR,AS,SR,PA	LR,AS	LR,AS,SR,PA			LR,AS,SR,PA	LR,AS,SR	AS,SR	LR,AS,SR,PA	LR,SR,PA	LR,AS,SR,PA
chr11_12229547_-57_DEL	Deletion	SNCAIP	Intron	LR,AS
chr11_13125068_-129_DEL	Deletion	CEP120	Intron	LR,AS,PA	LR,AS,PA	LR,AS	LR,AS,PA		LR,AS,PA		LR,AS	LR,AS,PA	LR,AS,PA	LR,AS,PA	AS
chr11_14223594_-202_DEL	Deletion	ZNF608	Intron	LR,AS,SR	LR,AS,SR,PA		LR,AS,SR,PA		LR,AS,SR	LR,AS,SR,PA	LR,AS,SR	LR,AS,SR,PA	LR,AS,SR,PA	LR,AS,SR,PA	LR,AS,SR,PA
chr11_1503019_55_INS	Insertion	CNOT6	Intron	AS
chr11_15571696_-222_DEL	Deletion	GRAMD2B	Intron	LR,AS,SR,PA	LR,AS,SR,PA	LR,AS	LR,AS,SR,PA		LR,AS,SR,PA	SR	SR	SR	LR,AS,SR,PA	LR,AS,SR,PA	AS,SR
chr11_15584620_-195_DEL	Deletion	GRAMD2B	Intron	LR,SR,PA	LR,AS,SR,PA	LR			LR,AS,SR	LR,SR		SR			LR,AS,SR
chr11_15585611_117_INS	Insertion	GRAMD2B	Intron	LR,PA
chr11_15587096_-207_DEL	Deletion	GRAMD2B	Intron	LR,SR,PA	LR,AS,SR					LR,SR		SR			LR,AS,SR,PA
chr11_15621021_218_INS	Insertion	GRAMD2B	Intron	LR
chr11_15663456_-221_DEL	Deletion	GRAMD2B	Intron	LR,AS,SR,PA	LR,AS,SR,PA	LR,AS	LR,AS,SR,PA		LR,AS,SR,PA	LR,AS,SR,PA	LR,AS,SR	LR,AS,SR,PA	LR,AS,SR,PA		LR,AS,SR
chr11_15668741_-205_DEL	Deletion	GRAMD2B	Intron	LR,SR		LR,AS	LR,AS,SR,PA		LR,AS,SR,PA	LR,SR,PA	LR,AS,SR,PA	LR,AS,SR,PA	LR,AS,SR,PA	LR,SR
chr11_15725727_-239_DEL	Deletion	ALDH7A1	Intron	LR,PA			LR,AS,PA				LR,AS,PA
chr11_15730899_77_INS	Insertion	ALDH7A1	Intron	LR,PA
chr11_15735266_192_INS	Insertion	ALDH7A1	Intron	LR,PA
chr11_15753626_162_INS	Insertion	ALDH7A1	Intron	LR
chr11_15759401_-252_DEL	Deletion	ALDH7A1	Intron	SR			LR,SR		SR	LR,SR,PA	LR,SR	SR
chr11_15906885_182_INS	Insertion	LMNB1	Intron	LR,AS
chr11_15920983_-230_DEL	Deletion	LMNB1	Intron	LR,SR,PA	LR,SR,PA		LR,AS,SR,PA			LR,SR	LR,AS,SR,PA	SR	SR	LR,SR,PA	SR
chr11_15946987_-227_DEL	Deletion	LMNB1	Intron	LR,SR,PA	LR,SR		LR,AS,SR,PA			LR,AS,SR,PA	LR,AS,SR,PA	AS,SR	SR	LR,SR,PA	SR
chr11_15950693_114_INS	Insertion	LMNB1	Intron	LR,AS,PA
chr11_15992143_-215_DEL	Deletion	MARCHF3	Intron	LR,SR,PA	LR,AS,SR,PA	LR,AS	LR,AS,PA		LR,AS	LR,AS,SR,PA		LR,AS,SR,PA	LR,AS,SR,PA	LR,SR,PA	LR,AS,SR,PA
chr11_15997467_-640_DEL	Deletion	MARCHF3	Intron	LR,SR					LR,SR					LR,SR	LR,SR
chr11_16042994_195_INS	Insertion	MARCHF3	Intron	LR,AS,SR
chr11_16042996_184_INS	Insertion	MARCHF3	Intron	PA
chr11_16047708_-76_DEL	Deletion	MARCHF3	Intron	LR,AS,SR			SR			SR				LR,SR	LR,AS,SR,PA
chr11_16088240_218_INS	Insertion	MARCHF3	Intron	LR,AS,SR			LR,AS,SR		LR,AS,SR						LR,AS,SR
chr11_16322385_230_INS	Insertion	MEGF10	Intron	LR,AS
chr11_16322387_226_INS	Insertion	MEGF10	Intron	PA	PA
chr11_16347486_-226_DEL	Deletion	MEGF10	Intron	LR,AS,SR,PA	LR,AS,SR,PA		LR,AS,SR,PA		LR,AS,SR	LR,SR,PA	LR,AS,SR	SR	LR,AS,SR,PA	LR,AS,SR,PA	LR,AS,SR,PA
chr11_16353687_63_INS	Insertion	MEGF10	Intron	LR,AS,PA
chr11_16447746_-194_DEL	Deletion	MEGF10	Intron	LR,SR,PA		LR,AS	LR,AS,SR,PA		LR,AS,SR						LR,SR,PA
chr11_16451617_-204_DEL	Deletion	MEGF10	Intron	LR,SR,PA	LR,AS,SR,PA	LR,AS	LR,SR,PA	SR	LR,AS,SR,PA		LR,SR,PA	LR,AS	LR,AS,SR,PA		LR,AS,SR,PA
chr11_16477754_213_INS	Insertion	MEGF10	Intron	LR,AS,SR,PA
chr11_16521840_211_INS	Insertion	PRRC1	Intron	LR,AS
chr11_16546985_-208_DEL	Deletion	PRRC1	Intron	LR,SR,PA		LR,AS	LR,AS,SR,PA			LR,SR,PA	LR,AS,SR
chr11_17239482_96_INS	Insertion	FBN2	Intron	LR,AS,PA
chr11_17264214_-68_DEL	Deletion	FBN2	Intron	LR,AS
chr11_17279033_-232_DEL	Deletion	FBN2	Intron	LR,AS,SR,PA	LR,AS,SR,PA	LR,AS	LR,AS,SR,PA		LR,AS,SR,PA	LR,AS,SR	LR,AS,SR,PA	LR,AS,SR,PA	LR,AS,SR,PA	LR,AS,SR,PA	LR,AS,SR,PA
chr11_17347852_240_INS	Insertion	FBN2	Intron	LR,AS
chr11_17347854_240_INS	Insertion	FBN2	Intron	PA
chr11_17385130_-246_DEL	Deletion	FBN2	Intron	LR,SR,PA	LR,AS,SR,PA		LR,AS,SR,PA			LR,SR	SR	LR,AS,SR	LR,AS,SR,PA
chr11_17398930_193_INS	Insertion	FBN2	Intron	LR,AS
chr11_17398932_189_INS	Insertion	FBN2	Intron	PA
chr11_17455136_-98_DEL	Deletion	FBN2	Intron	LR,SR	LR,AS,SR,PA	LR,AS			LR,AS,SR,PA	LR,SR,PA	LR,SR,PA	SR	LR,AS,SR,PA	LR,SR,PA	LR,AS,SR,PA
chr11_17468066_-478_DEL	Deletion	FBN2	Intron	LR,AS,PA	LR,AS,PA	LR,AS	LR,AS,PA		LR,AS,PA	LR,AS,PA	LR,AS,PA	LR,AS,PA	LR,AS,PA	LR,AS,PA	LR,AS,PA
chr11_17839917_-232_DEL	Deletion	SLC27A6	Intron	LR,AS,SR,PA			LR,AS,SR			LR,AS,SR,PA			LR,AS,SR,PA	LR,AS,SR,PA	SR
chr11_17945345_-202_DEL	Deletion	ISOC1	Intron	LR,AS,SR,PA	LR,AS,SR,PA	LR,AS	LR,AS,SR,PA		LR,SR,PA	LR,AS,SR,PA	LR,AS,SR,PA	AS,SR	LR,AS,SR,PA	LR,AS,SR,PA	AS,SR
chr11_17948083_-200_DEL	Deletion	ISOC1	Intron	LR,SR,PA	LR,AS,SR,PA	LR,AS	LR,AS,SR,PA		LR,SR,PA	LR,AS,SR,PA	LR,AS,SR,PA	SR	LR,AS,SR,PA	LR,AS,SR,PA	LR,AS,SR,PA
chr11_1813704_169_INS	Insertion	RASGEF1C	Intron	LR,AS
chr11_1815750_-226_DEL	Deletion	RASGEF1C	Intron	LR,AS,SR,PA	LR,AS,SR,PA	LR	LR,AS,SR,PA		LR,AS,SR,PA	LR,AS,SR,PA	LR,AS,SR,PA	LR,AS,SR,PA	LR,AS,SR,PA	LR,AS,SR,PA	LR,AS,SR,PA
chr11_18578504_-208_DEL	Deletion	CHSY3	Intron	LR,SR,PA		LR,AS	LR,AS,SR,PA		LR,AS,SR,PA	LR,AS,SR,PA	LR,AS,SR,PA	LR,AS,SR,PA	LR,AS,SR,PA	LR,AS,SR,PA	LR,AS,SR,PA
chr11_18579769_181_INS	Insertion	CHSY3	Intron	LR,AS
chr11_18628685_203_INS	Insertion	CHSY3	Intron	LR,AS
chr11_18628687_181_INS	Insertion	CHSY3	Intron	PA
chr11_18640016_-126_DEL	Deletion	CHSY3	Intron	LR,SR,PA			SR		LR,AS,SR		SR	AS,SR			LR,AS,SR
chr11_18647588_-203_DEL	Deletion	CHSY3	Intron	LR,PA		LR,AS	LR,AS,SR,PA			LR,SR,PA	LR,AS,SR,PA	LR,AS,SR,PA	LR,AS,SR,PA		LR,AS,SR,PA
chr11_18653337_-2014_DEL	Deletion	CHSY3	Intron	LR,SR,PA						LR,SR,PA		AS,SR			SR
chr11_18725289_183_INS	Insertion	CHSY3	Intron	LR,PA
chr11_18754274_-211_DEL	Deletion	CHSY3	Intron	LR,SR,PA			LR,SR,PA				LR,AS,SR,PA				LR,SR
chr11_18755053_-216_DEL	Deletion	CHSY3	Intron	LR,SR,PA			LR,SR,PA				LR,AS,SR,PA				LR,AS,SR,PA
chr11_18765247_187_INS	Insertion	CHSY3	Intron	PA
chr11_18765255_188_INS	Insertion	CHSY3	Intron	LR,AS,SR
chr11_18780533_-32018_DEL	Deletion	CHSY3	Intron	LR,SR,PA								AS,SR
chr11_18807504_-195_DEL	Deletion	CHSY3	Intron	LR,AS,SR,PA	LR,AS,SR,PA	LR,AS				LR,AS,SR,PA	LR,AS,SR,PA		LR,AS,SR,PA	LR,AS,SR,PA
chr11_19521751_-233_DEL	Deletion	LYRM7	Intron	LR,AS,SR,PA	LR,AS,SR,PA		LR,AS,SR,PA	LR,SR,PA	LR,AS,SR	LR,AS,SR,PA	LR,AS,SR,PA	LR,AS,SR,PA	LR,AS,SR,PA	LR,AS,SR,PA	LR,AS,SR,PA
chr11_19536135_205_INS	Insertion	LYRM7	Intron	LR
chr11_19644192_-224_DEL	Deletion	CDC42SE2	Intron	LR,AS,SR	LR,SR		LR,AS,SR,PA	LR,SR	LR,AS,SR,PA	LR,AS,SR,PA		LR,SR,PA	LR,AS,SR,PA	LR,AS,SR,PA	LR,AS,SR,PA
chr11_20025071_-247_DEL	Deletion	FNIP1	Intron	LR,SR,PA		LR,AS	LR,AS,SR,PA			LR,AS,SR,PA	LR,AS,SR,PA	LR,AS,SR,PA	LR,AS,SR,PA	LR,AS,SR,PA	SR
chr11_20063747_227_INS	Insertion	FNIP1	Intron	LR,AS
chr11_2027928_-196_DEL	Deletion	RNF130	Intron	LR
chr11_20866058_-238_DEL	Deletion	RAD50	Intron	LR,AS,SR,PA	LR,AS,SR,PA		LR,AS,SR,PA		LR,AS,SR,PA	LR,AS,SR,PA	SR	LR,AS,SR,PA		SR
chr11_20995079_70_INS	Insertion	KIF3A	Intron	LR,AS
chr11_21017578_104_INS	Insertion	KIF3A	Intron	LR,PA
chr11_21023784_-52_DEL	Deletion	KIF3A	Intron	LR,AS,SR,PA	LR,AS,SR,PA	LR,AS	LR,AS,SR,PA	SR	LR,SR	LR,AS,SR,PA	LR,SR,PA	LR,AS,SR,PA	LR,AS,SR,PA	SR
chr11_21220246_224_INS	Insertion	AFF4	Intron	AS
chr11_21220663_88_INS	Insertion	AFF4	Intron	AS
chr11_21266861_-208_DEL	Deletion	ZCCHC10	Intron	LR,SR,PA		LR,AS	LR,AS,SR,PA		LR,AS,SR,PA		LR,AS,SR,PA	LR,AS,SR,PA	LR,AS,SR,PA		LR,AS,SR
chr11_21291895_-217_DEL	Deletion	HSPA4	Intron	SR	SR		LR,AS,SR,PA	LR,SR	LR,AS,SR,PA		LR,AS,SR,PA	LR,AS,SR,PA			LR,SR
chr11_21675479_201_INS	Insertion	FSTL4	Intron	LR,AS,PA
chr11_21803175_-94_DEL	Deletion	FSTL4	Intron	LR,SR,PA	LR,AS,SR,PA	LR,AS	LR,AS,SR,PA	LR,SR,PA	LR,AS,SR	LR,SR,PA	SR	LR,AS,SR,PA	LR,AS,SR,PA	LR,AS,SR,PA	AS,SR
chr11_2208735_210_INS	Insertion	MAML1	Intron	LR,AS
chr11_2208737_198_INS	Insertion	MAML1	Intron	PA
chr11_2214787_-216_DEL	Deletion	MAML1	Intron	LR,AS,SR			LR,AS,SR,PA						LR,AS,SR
chr11_22196370_-205_DEL	Deletion	C11H5orf15	Intron	LR,AS,PA			LR,AS,PA				LR,AS,PA
chr11_22211177_155_INS	Insertion	VDAC1	Intron	LR
chr11_22226631_221_INS	Insertion	VDAC1	Intron	LR,AS
chr11_22230089_165_INS	Insertion	VDAC1	Intron	LR,AS,SR
chr11_22489958_-51_DEL	Deletion	CDKL3	Intron	LR,AS,SR				LR,SR,PA		AS,SR		LR,AS,SR	LR,AS,SR	LR,AS,SR,PA	AS,SR
chr11_22491314_257_INS	Insertion	CDKL3	Intron	LR,AS
chr11_22491316_286_INS	Insertion	CDKL3	Intron	PA
chr11_22545147_-217_DEL	Deletion	UBE2B	Intron	SR	LR,AS,SR,PA		LR,AS,SR,PA		LR,SR	LR,SR,PA		LR,AS,SR,PA	LR,AS,SR,PA	LR,AS,SR,PA	LR,AS,SR,PA
chr11_22766471_-203_DEL	Deletion	SEC24A	Intron	LR,AS,SR,PA	LR,AS,SR,PA			LR,SR,PA	LR,AS,SR,PA	LR,SR		SR	SR
chr11_22772133_202_INS	Insertion	SEC24A	Intron	LR,AS,SR
chr11_22772135_202_INS	Insertion	SEC24A	Intron	PA
chr11_22787874_-234_DEL	Deletion	SEC24A	Intron	LR,AS,SR,PA	LR,AS,SR,PA	LR,AS	LR,SR,PA	LR,SR,PA	LR,AS,SR,PA	LR,AS,SR,PA	LR,AS,SR	LR,AS,SR,PA		LR,AS,SR,PA	LR,AS,SR,PA
chr11_22797451_113_INS	Insertion	SEC24A	Intron	LR,AS,SR	LR,AS,SR				LR,AS,SR			LR,AS,SR		LR,AS,SR
chr11_22797465_111_INS	Insertion	SEC24A	Intron	PA
chr11_22800638_209_INS	Insertion	SEC24A	Intron	LR,AS,SR
chr11_22800640_204_INS	Insertion	SEC24A	Intron	PA
chr11_22897759_-206_DEL	Deletion	DDX46	Intron	LR,SR,PA		LR,AS		LR,SR,PA		LR,AS,SR,PA		SR	LR,AS,SR,PA	LR,SR
chr11_22905777_-213_DEL	Deletion	DDX46	Intron	LR,SR,PA		LR,AS		LR,SR,PA		LR,AS,SR,PA		SR	LR,AS,SR,PA	LR,SR,PA
chr11_22959340_-71_DEL	Deletion	TXNDC15	Intron	LR,SR,PA	LR,AS,SR	LR,AS		LR,SR,PA	LR,AS,SR,PA	SR	SR	LR,AS,SR	LR,AS,SR	LR,AS,SR	LR,AS,SR
chr11_22967344_165_INS	Insertion	TXNDC15	Intron	LR,AS	LR,AS	LR,AS	LR,AS			LR,AS	LR,AS,PA	LR,AS	LR,AS	LR,AS	LR,AS
chr11_22967346_165_INS	Insertion	TXNDC15	Intron	PA	PA		PA					PA	PA		PA
chr11_22967963_217_INS	Insertion	TXNDC15	Intron	PA
chr11_22967965_225_INS	Insertion	TXNDC15	Intron	LR,AS
chr11_22988315_-81_DEL	Deletion	PCBD2	Intron	LR,PA		LR	LR,PA
chr11_23015304_54_INS	Insertion	PCBD2	Intron	AS
chr11_23024330_-231_DEL	Deletion	PCBD2	Intron	LR,AS,SR,PA	LR,AS,SR,PA	LR,AS	LR,AS,SR,PA	LR,SR,PA	LR,AS,SR,PA	LR,AS,SR,PA	LR,AS,SR,PA	LR,AS,SR,PA	LR,AS,SR,PA	LR,AS,SR,PA	LR,AS,SR,PA
chr11_23423861_203_INS	Insertion	MACROH2A1	Intron	LR,AS
chr11_2365799_-236_DEL	Deletion	RUFY1	Intron	LR,SR,PA			LR,AS,SR,PA			SR		LR,AS	LR,AS,SR,PA		SR
chr11_2376801_182_INS	Insertion	RUFY1	Intron	LR
chr11_23785689_213_INS	Insertion	SLC25A48	Intron	LR,AS
chr11_23785693_207_INS	Insertion	SLC25A48	Intron	PA
chr11_23815067_-211_DEL	Deletion	SLC25A48	Intron	LR,AS,SR,PA		LR,AS	LR,AS,SR,PA		LR,AS,SR,PA	LR,AS,SR,PA	LR,AS,SR,PA	LR,AS,SR,PA	LR,AS,SR,PA	LR,SR,PA	LR,AS,SR,PA
chr11_24161441_-222_DEL	Deletion	TRPC7	Intron	LR,SR,PA	SR		LR,AS,SR,PA	SR		LR,SR,PA	LR,AS,SR,PA	SR	LR,SR,PA	LR,AS,SR,PA	LR,AS,SR,PA
chr11_24861310_101_INS	Insertion	SPOCK1	Intron	LR
chr11_25413678_-919_DEL	Deletion	KLHL3	Intron	LR,PA
chr11_25457769_-205_DEL	Deletion	KLHL3	Intron	LR,SR,PA		LR,AS	LR,AS,SR,PA			SR	LR,AS,SR,PA		LR,AS,SR,PA	LR,SR,PA
chr11_25459756_90_INS	Insertion	KLHL3	Intron	AS
chr11_25460699_-51_DEL	Deletion	KLHL3	Intron	LR,AS,PA
chr11_25463626_214_INS	Insertion	KLHL3	Intron	LR
chr11_25648371_-245_DEL	Deletion	PKD2L2	Intron	LR,AS,SR,PA	LR,AS,SR,PA	LR,AS	LR,AS,SR,PA			LR,AS,SR,PA	LR,AS,SR	LR,AS,SR,PA	LR,AS,SR,PA	LR,AS,SR,PA	LR,AS,SR,PA
chr11_25826665_-53_DEL	Deletion	NME5	Intron	LR,AS,SR,PA	LR,AS,SR,PA		LR,SR,PA	SR	LR,SR	AS,SR	LR,AS,SR,PA	LR,SR,PA	LR,AS,SR,PA	SR	LR,AS,SR,PA
chr11_25832490_-54_DEL	Deletion	NME5	Intron	LR,SR,PA	LR,AS,SR,PA	LR,AS	LR,AS,SR,PA		SR	LR,SR,PA	LR,AS,SR,PA	SR	LR,AS,SR,PA	SR	SR
chr11_25883577_183_INS	Insertion	KIF20A	Intron	LR,AS
chr11_25903129_192_INS	Insertion	CDC23	Intron	LR,AS,SR
chr11_25903142_189_INS	Insertion	CDC23	Intron	PA
chr11_25906325_-216_DEL	Deletion	CDC23	Intron	LR,AS,SR,PA		LR,AS	LR,AS,SR,PA			LR,AS,SR,PA	LR,AS,SR,PA	LR,SR	LR,AS,SR,PA		LR,SR,PA
chr11_25929908_205_INS	Insertion	CDC23	Intron	LR,AS,SR								LR,AS,SR
chr11_25946598_-190_DEL	Deletion	CDC23	Intron	LR,AS,SR,PA		LR,AS	LR,AS,SR,PA			LR,AS,SR,PA	LR,AS,SR,PA	LR,AS,SR,PA	LR,SR,PA	LR,SR,PA	SR
chr11_25964622_302_INS	Insertion	CDC25C	Intron	LR
chr11_26027475_99_INS	Insertion	KDM3B	Intron	LR,AS
chr11_26067285_-84_DEL	Deletion	KDM3B	Intron	LR,SR,PA	LR,AS,SR,PA	LR,AS	LR,AS,SR,PA	SR	LR,SR	LR,AS,SR,PA	LR,AS,SR,PA	LR,AS,SR,PA	LR,AS,SR,PA	LR,AS,SR,PA	LR,AS,SR,PA
chr11_26131165_-509_DEL	Deletion	ETF1	Frameshift & Splice Acceptor & Splice Region & Intron	SR	SR					SR		SR			SR
chr11_26133981_-768_DEL	Deletion	ETF1	Frameshift & Splice Acceptor & Splice Donor & Splice Region & Intron	SR						SR		SR			SR
chr11_26135889_192_INS	Insertion	ETF1	Intron	PA
chr11_26135902_99_INS	Insertion	ETF1	Intron	LR,AS,SR
chr11_26157625_-199_DEL	Deletion	ETF1	Intron	LR,AS,SR,PA	LR,AS,SR,PA	LR,AS	LR,AS,SR,PA			LR,AS,SR,PA	LR,AS,SR	LR,AS,SR,PA		LR,AS,SR,PA	SR
chr11_26177750_203_INS	Insertion	HSPA9	Intron	LR,AS,SR
chr11_26198102_163_INS	Insertion	CTNNA1	Intron	LR,PA
chr11_26200656_133_INS	Insertion	CTNNA1	Intron	LR
chr11_26228225_-214_DEL	Deletion	CTNNA1	Intron	LR,SR,PA	LR,AS,SR,PA	LR,AS	LR,AS,SR,PA			LR,AS,SR,PA	LR,AS,SR,PA	LR,AS,SR,PA	LR,AS,SR,PA	LR,AS,SR,PA	SR
chr11_26234269_197_INS	Insertion	CTNNA1	Intron	LR
chr11_26258158_-207_DEL	Deletion	CTNNA1	Intron	LR,SR,PA	LR,AS,SR,PA	LR,AS	LR,AS,SR,PA	SR		LR,SR,PA	LR,AS,SR,PA	LR,AS,SR,PA	LR,AS,SR,PA	LR,AS,SR,PA	LR,SR,PA
chr11_26279889_-255_DEL	Deletion	CTNNA1	Intron	LR,SR	LR,AS,SR,PA	LR,AS	LR,AS,SR,PA	SR		LR,AS,SR		LR,AS,SR	AS,SR	LR,AS,SR,PA	SR
chr11_26282325_126_INS	Insertion	CTNNA1	Intron	LR,AS,PA
chr11_26300278_-212_DEL	Deletion	CTNNA1	Intron	LR,PA
chr11_26322170_-191_DEL	Deletion	CTNNA1	Intron	LR,AS
chr11_26343007_-255_DEL	Deletion	CTNNA1	Intron	LR,AS,SR,PA	LR,AS,SR,PA	LR,AS	LR,AS,SR,PA	SR	SR	LR,AS,SR,PA	LR,AS,SR	LR,AS,SR,PA	LR,SR,PA	LR,AS,SR,PA	LR,AS,SR,PA
chr11_26353685_213_INS	Insertion	CTNNA1	Intron	LR,AS
chr11_26355134_246_INS	Insertion	CTNNA1	Intron	LR
chr11_26356701_-201_DEL	Deletion	CTNNA1	Intron	LR,AS,SR,PA			AS,SR				LR,AS,SR,PA	LR,SR
chr11_26396746_-205_DEL	Deletion	CTNNA1	Intron	LR,SR,PA	SR		LR,AS,SR,PA				LR,AS,SR	SR			SR
chr11_26402031_202_INS	Insertion	CTNNA1	Intron	PA
chr11_26402036_186_INS	Insertion	CTNNA1	Intron	LR,AS,SR
chr11_26410286_-69_DEL	Deletion	CTNNA1	Intron	LR,PA										LR,PA
chr11_26468426_-73_DEL	Deletion	CTNNA1	Intron	LR,PA
chr11_26483665_-216_DEL	Deletion	CTNNA1	Intron	LR,SR,PA			LR,AS,SR,PA				LR,AS,SR,PA
chr11_26689306_-206_DEL	Deletion	SIL1	Intron	LR,PA		LR,AS	LR,AS,PA			LR,AS,PA	LR,AS	LR,AS,PA
chr11_26699489_-228_DEL	Deletion	SIL1	Intron	LR,SR,PA		LR,AS	LR,AS,SR,PA			LR,AS,SR	LR,AS,SR,PA	LR,AS,SR,PA	LR,SR,PA	LR,SR,PA
chr11_26712161_175_INS	Insertion	SIL1	Intron	LR,AS,SR
chr11_26712170_175_INS	Insertion	SIL1	Intron	PA
chr11_26733599_-204_DEL	Deletion	SIL1	Intron	LR,SR,PA			LR,AS,SR,PA			LR,AS,SR,PA	LR,AS,SR,PA	LR,AS,SR		LR,SR	SR
chr11_26735169_-213_DEL	Deletion	SIL1	Intron	LR,AS,SR,PA			LR,AS,SR			LR,AS,SR,PA	LR,AS,SR,PA	LR,AS,SR,PA		LR,SR,PA
chr11_26737519_192_INS	Insertion	SIL1	Intron	LR,AS,PA
chr11_26740479_-54_DEL	Deletion	SIL1	Intron	AS		AS	AS			AS	AS	AS		AS	AS
chr11_26748833_226_INS	Insertion	SIL1	Intron	LR,AS
chr11_26748835_184_INS	Insertion	SIL1	Intron	PA
chr11_26784368_-227_DEL	Deletion	SIL1	Intron	LR,SR,PA	LR,AS,SR,PA	LR,AS	LR,AS,SR,PA			LR,AS,SR,PA	LR,AS,SR,PA	LR,AS,SR,PA	LR,AS,SR,PA	LR,AS,PA	LR,SR,PA
chr11_26814935_209_INS	Insertion	MATR3	Intron	LR,PA
chr11_26814949_61_INS	Insertion	MATR3	Intron	AS
chr11_26972522_222_INS	Insertion	BRD10	Intron	LR
chr11_26985686_206_INS	Insertion	BRD10	Intron	LR
chr11_27002732_-211_DEL	Deletion	BRD10	Intron	LR,SR,PA	LR,AS,SR,PA	LR,AS				LR,AS,SR		LR,AS,SR,PA	LR,AS,SR		SR
chr11_27058185_-218_DEL	Deletion	BRD10	Intron	LR,SR,PA	LR,AS,SR,PA	LR,AS				LR,AS,SR,PA	SR	LR,AS,SR,PA	LR,AS,SR,PA
chr11_27075079_-223_DEL	Deletion	BRD10	Intron	LR,SR,PA	LR,AS,SR,PA	LR,AS				LR,AS,SR,PA		LR,AS,SR,PA	LR,AS,SR,PA	LR,AS,SR,PA	LR,AS,SR,PA
chr11_27628975_208_INS	Insertion	GLDC	Intron	LR,AS,SR	LR,AS,SR
chr11_27628977_209_INS	Insertion	GLDC	Intron	PA											PA
chr11_27629836_220_INS	Insertion	GLDC	Intron	LR,PA
chr11_27630957_212_INS	Insertion	GLDC	Intron	AS	AS
chr11_27630966_415_INS	Insertion	GLDC	Intron	LR
chr11_27631069_208_INS	Insertion	GLDC	Intron	AS
chr11_27633878_-215_DEL	Deletion	GLDC	Intron	LR,AS,SR,PA	LR,AS,SR,PA		LR,AS,SR,PA			LR,SR,PA	LR,AS,SR,PA	LR,AS,SR,PA	LR,AS,SR,PA	LR,AS,SR,PA	LR,AS,SR,PA
chr11_27650779_-216_DEL	Deletion	GLDC	Intron	LR,AS,SR,PA	AS,SR	LR,AS	LR,AS,SR,PA			SR	LR,AS,SR,PA	AS,SR	AS,SR	LR,AS,SR,PA	LR,AS,SR,PA
chr11_27650794_119_INS	Insertion	GLDC	Intron	LR,PA
chr11_27650981_-143_DEL	Deletion	GLDC	Intron	LR,PA
chr11_27651122_207_INS	Insertion	GLDC	Intron	AS	AS
chr11_27813156_-250_DEL	Deletion	KDM4C	Intron	LR,SR,PA	SR	LR,AS		SR		LR,SR,PA	LR,AS,SR	SR	LR,SR,PA	LR,AS,SR,PA	SR
chr11_27907128_-213_DEL	Deletion	KDM4C	Intron	LR,AS,SR,PA	LR,AS,SR,PA	LR,AS	SR	SR		LR,SR,PA	LR,AS,SR,PA	SR	LR,SR,PA	LR,AS,SR,PA	LR,AS,SR,PA
chr11_27916118_195_INS	Insertion	KDM4C	Intron	LR,AS
chr11_27997555_-181_DEL	Deletion	KDM4C	Intron	LR,AS,SR			SR		SR	LR,SR	LR,AS,SR,PA	SR		LR,AS,SR,PA	LR,PA
chr11_28065366_4777_INS	Insertion	KDM4C	Intron	LR,AS
chr11_28065368_4749_INS	Insertion	KDM4C	Intron	PA
chr11_28115070_-1664_DEL	Deletion	KDM4C	Intron	LR,AS,PA							LR,AS
chr11_28119267_60_INS	Insertion	KDM4C	Intron	LR,AS,PA
chr11_28172940_-777_DEL	Deletion	KDM4C	Intron	LR,AS,SR,PA	LR,AS,SR,PA					LR,SR,PA	LR,AS,SR	AS,SR		LR,AS,SR,PA	LR,AS,SR,PA
chr11_29292953_-206_DEL	Deletion	PTPRD	Intron	LR,SR,PA			LR,AS,SR,PA				LR,AS,SR,PA		LR,AS,SR	LR,AS,SR,PA
chr11_29341352_212_INS	Insertion	PTPRD	Intron	LR,AS,SR
chr11_29393594_-204_DEL	Deletion	PTPRD	Intron	LR,SR,PA			LR,AS,SR,PA		LR,SR,PA			LR,AS
chr11_29412494_-207_DEL	Deletion	PTPRD	Intron	LR,AS,SR,PA		LR,AS	LR,AS,SR,PA		LR,AS,SR,PA		LR,AS,SR,PA	LR,AS,SR	LR,AS,SR,PA		LR,AS,SR,PA
chr11_29413006_206_INS	Insertion	PTPRD	Intron	LR,AS,PA
chr11_29420622_229_INS	Insertion	PTPRD	Intron	LR,AS
chr11_29420624_226_INS	Insertion	PTPRD	Intron	PA
chr11_29420896_-51_DEL	Deletion	PTPRD	Intron	LR,AS,PA		LR,AS
chr11_29457390_-208_DEL	Deletion	PTPRD	Intron	LR,SR,PA		LR,AS	LR,AS,SR,PA				LR,AS,SR,PA	LR	LR,AS,SR,PA		AS,SR
chr11_29490968_209_INS	Insertion	PTPRD	Intron	LR,AS
chr11_29499964_55_INS	Insertion	PTPRD	Intron	LR,PA						LR,PA
chr11_29507287_-313_DEL	Deletion	PTPRD	Intron	LR,AS,SR,PA	LR,AS,SR,PA	LR,AS	LR,AS,SR,PA	SR	LR,AS,SR	LR,AS,SR	LR,AS,SR,PA	LR,AS,SR,PA	LR,AS,SR,PA	LR,AS,SR,PA	AS,SR
chr11_29539197_58_INS	Insertion	PTPRD	Intron	LR,AS,PA
chr11_3171814_-216_DEL	Deletion	ZNF354A	Intron	SR	LR,AS,SR,PA		SR				LR,AS,SR,PA		LR,AS,SR,PA	LR,SR	LR,AS,SR,PA
chr11_35137074_158_INS	Insertion	ZDHHC21	3 Prime UTR	LR,AS,PA
chr11_35179939_97_INS	Insertion	ZDHHC21	Intron	LR,AS
chr11_35561863_-58_DEL	Deletion	TTC39B	Intron	LR,AS,PA	LR,AS,PA							LR,AS,PA		LR,AS,PA
chr11_35775354_186_INS	Insertion	SNAPC3	Intron	LR,AS,PA
chr11_35792232_235_INS	Insertion	SNAPC3	Intron	LR
chr11_35834602_-211_DEL	Deletion	PSIP1	Intron	LR,AS,SR,PA	LR,SR	LR,AS	LR,AS,SR,PA	LR,SR,PA	LR,AS,SR,PA	LR,AS,SR,PA	LR,AS,SR,PA	LR,AS,SR,PA	LR,AS,SR,PA	LR,AS,SR,PA	LR,AS,SR,PA
chr11_35892248_168_INS	Insertion	CCDC171	Intron	LR
chr11_35893266_-224_DEL	Deletion	CCDC171	Intron	LR,PA				LR,PA
chr11_35895129_248_INS	Insertion	CCDC171	Intron	LR
chr11_35899506_187_INS	Insertion	CCDC171	Intron	LR,PA
chr11_35903907_-235_DEL	Deletion	CCDC171	Intron	LR,SR,PA		LR,AS	LR,AS,SR,PA	LR,SR,PA	LR,AS,SR	LR,AS,SR,PA	LR,SR,PA	LR,AS,SR,PA	LR,AS,SR,PA	LR,AS,SR,PA	LR,AS,SR,PA
chr11_35910900_-205_DEL	Deletion	CCDC171	Intron	LR,SR,PA				LR,SR	LR,AS,SR	LR,AS,SR,PA		LR,AS,SR,PA		LR,SR,PA	LR,AS,SR,PA
chr11_35911108_216_INS	Insertion	CCDC171	Intron	LR,PA
chr11_35924464_100_INS	Insertion	CCDC171	Intron	AS
chr11_35924473_197_INS	Insertion	CCDC171	Intron	LR,PA
chr11_35936353_-215_DEL	Deletion	CCDC171	Intron	LR,AS,SR,PA	LR,AS,SR,PA			LR,SR,PA			LR,AS,SR,PA
chr11_35941258_-205_DEL	Deletion	CCDC171	Intron	SR				LR,SR,PA	LR,AS,SR,PA	LR,SR,PA	SR	LR,AS,SR,PA		LR,AS,SR	LR,AS,SR
chr11_35945319_220_INS	Insertion	CCDC171	Intron	LR,AS
chr11_35945321_220_INS	Insertion	CCDC171	Intron	PA
chr11_35971606_-211_DEL	Deletion	CCDC171	Intron	LR,SR,PA	LR,AS,SR,PA	LR,AS	LR,AS,SR,PA	LR,SR,PA	LR,AS,PA		LR,AS,SR		LR,AS,SR,PA	LR,AS,SR,PA	LR,AS,SR,PA
chr11_35978948_203_INS	Insertion	CCDC171	Intron	LR,AS
chr11_36056679_216_INS	Insertion	CCDC171	Intron	LR,AS						LR,AS		LR,AS
chr11_36075971_220_INS	Insertion	CCDC171	Intron	PA
chr11_36075983_221_INS	Insertion	CCDC171	Intron	LR,AS
chr11_36110713_219_INS	Insertion	CCDC171	Intron	LR,AS
chr11_36110731_187_INS	Insertion	CCDC171	Intron	PA
chr11_36141311_219_INS	Insertion	CCDC171	Intron	LR,AS
chr11_36141322_200_INS	Insertion	CCDC171	Intron	PA
chr11_36184452_-217_DEL	Deletion	CCDC171	Intron	LR,SR,PA		LR,AS	LR,AS,SR,PA			LR,AS,SR,PA	LR,SR,PA	LR,AS,SR,PA	LR,AS,SR,PA	LR,SR,PA	SR
chr11_36593451_195_INS	Insertion	BNC2	Intron	LR,PA						PA
chr11_36596638_485_INS	Insertion	BNC2	Intron	LR,PA
chr11_36716374_212_INS	Insertion	BNC2	Intron	LR,AS											LR,AS
chr11_36837614_233_INS	Insertion	BNC2	Intron	LR,AS
chr11_36852599_-51_DEL	Deletion	BNC2	Intron	LR,AS,SR,PA	LR,AS,SR,PA	LR,AS	LR,AS,SR,PA		LR,AS,SR	LR,AS,SR,PA		LR,AS,SR,PA	LR,AS,SR,PA	LR,AS,SR,PA	LR,AS,SR,PA
chr11_36931943_-227_DEL	Deletion	BNC2	Intron	LR,AS,SR,PA	LR,AS,SR,PA	LR,AS	LR,AS,SR,PA	LR,SR,PA	LR,AS,SR,PA	LR,AS,SR,PA	LR,AS,SR,PA	LR,AS,SR,PA	LR,AS,SR,PA	LR,AS,SR,PA	AS,SR
chr11_37002957_203_INS	Insertion	BNC2	Intron	LR,PA
chr11_37242248_80_INS	Insertion	CNTLN	Intron	AS
chr11_37242269_171_INS	Insertion	CNTLN	Intron	LR
chr11_37245459_-198_DEL	Deletion	CNTLN	Intron	LR
chr11_37245751_-265_DEL	Deletion	CNTLN	Intron	LR				LR
chr11_37287242_58_INS	Insertion	CNTLN	Intron	LR,AS,PA
chr11_37356160_676_INS	Insertion	CNTLN	Intron	LR
chr11_37359541_6945_INS	Insertion	CNTLN	Intron	LR,PA
chr11_37379887_67_INS	Insertion	CNTLN	Intron	LR
chr11_37379944_151_INS	Insertion	CNTLN	Intron	LR,PA
chr11_37467543_199_INS	Insertion	CNTLN	Intron	LR,PA
chr11_37527405_251_INS	Insertion	CNTLN	Intron	LR,AS
chr11_37527407_228_INS	Insertion	CNTLN	Intron	PA
chr11_37543691_211_INS	Insertion	CNTLN	Intron	LR,PA
chr11_37543745_51_INS	Insertion	CNTLN	Intron	AS
chr11_37754284_-641_DEL	Deletion	SH3GL2	Intron	SR	SR		SR	SR	SR	SR	SR	SR	SR	SR	SR
chr11_37802380_6251_INS	Insertion	SH3GL2	Intron	LR,PA
chr11_38837140_-80_DEL	Deletion	SAXO1	Intron	LR,AS,PA		LR,AS	LR,AS,PA						LR,AS,PA
chr11_38838190_6269_INS	Insertion	SAXO1	Intron	LR
chr11_38840870_-146_DEL	Deletion	SAXO1	Intron	LR,AS,PA	LR,AS,PA							AS
chr11_38960887_-53_DEL	Deletion	HAUS6	Intron	LR,AS,SR,PA	LR,AS,SR,PA	LR,AS	LR,AS,SR,PA	LR,SR,PA	LR,AS,SR,PA	LR,AS,SR,PA	LR,AS,SR,PA	LR,AS,SR,PA	LR,AS,SR,PA	LR,AS,SR,PA	LR,AS,SR,PA
chr11_38993037_-54_DEL	Deletion	HAUS6	Intron	SR	SR		SR			SR	SR	SR	SR	SR	SR
chr11_39149382_215_INS	Insertion	DENND4C	Intron	LR,AS,PA
chr11_39162741_327_INS	Insertion	DENND4C	Intron	LR,AS
chr11_39350919_-67_DEL	Deletion	SLC24A2	Intron	LR,SR			LR,SR	SR	LR,AS,SR	LR,AS,SR		LR,AS,SR		LR,AS,SR	LR,AS,SR
chr11_39367831_-208_DEL	Deletion	SLC24A2	Intron	LR,AS,SR,PA	LR,AS,SR,PA	LR,AS	LR,AS,SR,PA	LR,SR,PA			LR,AS,SR,PA		LR,AS,SR,PA		LR,AS,SR,PA
chr11_39385149_348_INS	Insertion	SLC24A2	Intron	LR,AS
chr11_39385151_347_INS	Insertion	SLC24A2	Intron	PA
chr11_39387455_52_INS	Insertion	SLC24A2	Intron	AS
chr11_39441044_-121_DEL	Deletion	SLC24A2	Intron	LR
chr11_39448202_89_INS	Insertion	SLC24A2	Intron	LR,AS,PA										LR,AS
chr11_39474694_-151_DEL	Deletion	SLC24A2	Intron	LR,AS,SR,PA	LR,AS,SR,PA		LR,AS,SR,PA	SR	LR,AS,SR,PA		LR,AS,SR,PA	LR,SR		LR,AS,SR,PA	LR,AS,SR,PA
chr11_39477197_213_INS	Insertion	SLC24A2	Intron	LR,AS
chr11_39477199_208_INS	Insertion	SLC24A2	Intron	PA
chr11_39547442_-225_DEL	Deletion	SLC24A2	Intron	LR,AS,SR,PA	LR,SR,PA	LR,AS	LR,SR,PA	LR,SR,PA	LR,AS,SR,PA	LR,AS,SR,PA		AS,SR	LR,AS,SR,PA	LR,SR,PA
chr11_40024999_211_INS	Insertion	MLLT3	Intron	PA						PA
chr11_40025018_155_INS	Insertion	MLLT3	Intron	LR,AS
chr11_40091680_224_INS	Insertion	MLLT3	Intron	LR,AS
chr11_40091690_207_INS	Insertion	MLLT3	Intron	PA
chr11_40100456_-54_DEL	Deletion	MLLT3	Intron	LR,AS,SR,PA	LR,AS,SR,PA	LR,AS	LR,AS,SR,PA	LR,SR,PA	LR,AS,SR	LR,AS,SR,PA	LR,AS,SR,PA	LR,AS,SR,PA	LR,AS,SR,PA	LR,AS,SR,PA	LR,AS,SR,PA
chr11_40121014_169_INS	Insertion	MLLT3	Intron	LR,AS,PA
chr11_40135136_210_INS	Insertion	MLLT3	Intron	LR,AS
chr11_40180871_180_INS	Insertion	MLLT3	Intron	LR,AS,PA
chr11_40185847_149_INS	Insertion	MLLT3	Intron	LR,AS
chr11_40185889_183_INS	Insertion	MLLT3	Intron	PA										PA
chr11_40187490_185_INS	Insertion	MLLT3	Intron	PA
chr11_40187497_151_INS	Insertion	MLLT3	Intron	LR,AS
chr11_40209315_-60_DEL	Deletion	MLLT3	Intron	LR,SR,PA	SR		SR			SR	SR		SR	SR	LR,AS,SR
chr11_40209587_-56_DEL	Deletion	MLLT3	Intron	LR,PA
chr11_40363237_211_INS	Insertion	FOCAD	Intron	LR,AS,SR			LR,AS,SR							LR,AS,SR
chr11_40363239_211_INS	Insertion	FOCAD	Intron	PA			PA			PA
chr11_40365265_219_INS	Insertion	FOCAD	Intron	LR,AS,SR
chr11_40365267_213_INS	Insertion	FOCAD	Intron	PA
chr11_40370208_-215_DEL	Deletion	FOCAD	Intron	LR,AS,PA				LR,PA
chr11_40371438_-59_DEL	Deletion	FOCAD	Intron	LR,AS,PA
chr11_40374853_-213_DEL	Deletion	FOCAD	Intron	LR,AS,SR,PA	LR,AS,SR,PA		LR,AS,SR,PA	LR,SR		LR,AS,SR,PA		LR,AS,SR,PA	LR,AS,SR,PA	LR,AS,SR,PA	LR,AS,SR,PA
chr11_40396091_-216_DEL	Deletion	FOCAD	Intron	LR,PA
chr11_40448445_-1173_DEL	Deletion	FOCAD	Intron	LR,AS,SR	LR,AS,SR	LR,AS	LR,SR,PA	LR,SR,PA	LR,AS,SR		LR,AS,SR	LR,AS,SR,PA	LR,AS,SR,PA	LR,AS,SR	SR
chr11_40527485_-223_DEL	Deletion	FOCAD	Intron	LR,AS	LR,AS	LR,AS	LR,AS		LR,AS	LR,AS	LR,AS	LR,AS,PA	LR,AS	LR,AS	AS
chr11_40529236_219_INS	Insertion	FOCAD	Intron	LR,AS
chr11_416354_86_INS	Insertion	BTNL9	Intron	AS
chr11_42832633_-203_DEL	Deletion	ELAVL2	Intron	SR			LR,AS,SR,PA				SR	LR,AS,SR,PA	LR,AS,SR,PA	SR	LR,SR
chr11_440083_51_INS	Insertion	BTNL9	Intron	AS
chr11_45464751_2084_INS	Insertion	IFT74	Intron	LR,PA
chr11_45552748_221_INS	Insertion	TEK	Intron	LR,AS,SR						LR,AS,SR
chr11_45552750_217_INS	Insertion	TEK	Intron	PA						PA
chr11_45556896_138_INS	Insertion	TEK	Intron	LR,AS
chr11_45556898_128_INS	Insertion	TEK	Intron	PA
chr11_45594917_-68_DEL	Deletion	TEK	Intron	LR,SR	LR,AS,SR,PA		LR,AS,SR,PA	LR,SR,PA	LR,AS,SR,PA		SR			LR,AS,SR,PA	LR,AS,SR,PA
chr11_45606266_59_INS	Insertion	TEK	Intron	LR
chr11_45666727_207_INS	Insertion	EQTN	Intron	LR,PA
chr11_45704393_-203_DEL	Deletion	MOB3B	Intron	LR,AS,SR,PA			LR,AS,SR,PA	LR,SR,PA	LR,AS,SR	LR,AS,SR,PA			SR	LR,AS,SR,PA	LR,AS,SR,PA
chr11_45742046_-82_DEL	Deletion	MOB3B	Intron	LR,AS,SR	LR,AS,SR			LR,SR	LR,AS,SR	LR,AS,SR		LR,AS,SR		LR,AS,SR	AS,SR
chr11_45752310_-197_DEL	Deletion	MOB3B	Intron	LR,AS,SR,PA	LR,AS,SR,PA	LR,AS	LR,SR,PA	LR,SR,PA	LR,AS,SR,PA	LR,AS,SR,PA		LR,AS,SR,PA	LR,AS,SR,PA	LR,AS,SR,PA	LR,AS,SR
chr11_45855338_201_INS	Insertion	MOB3B	Intron	LR,AS
chr11_49995003_62_INS	Insertion	RIGI	Intron	AS
chr11_50057652_206_INS	Insertion	NDUFB6	Intron	LR,AS,SR
chr11_50057654_202_INS	Insertion	NDUFB6	Intron	PA	PA
chr11_50360530_-215_DEL	Deletion	APTX	Intron	LR,SR,PA		LR,AS	LR,AS,SR,PA			LR,AS,SR,PA
chr11_50443662_-208_DEL	Deletion	B4GALT1	Intron	LR,PA			LR,SR,PA			LR,AS,SR,PA	LR,AS,SR,PA
chr11_50482284_59_INS	Insertion	B4GALT1	Intron	AS
chr11_50483481_-221_DEL	Deletion	B4GALT1	Intron	LR,PA
chr11_50494482_217_INS	Insertion	B4GALT1	Intron	LR,AS
chr11_50497107_203_INS	Insertion	B4GALT1	Intron	LR,AS,PA
chr11_50643683_112_INS	Insertion	NFX1	Intron	LR,AS
chr11_50685552_-67_DEL	Deletion	NFX1	Intron	LR,PA
chr11_50799221_178_INS	Insertion	UBE2R2	Intron	LR,AS,PA
chr11_50814145_226_INS	Insertion	UBE2R2	Intron	AS
chr11_50929442_184_INS	Insertion	UBAP2	Intron	AS
chr11_50983510_126_INS	Insertion	UBAP2	Intron	LR
chr11_50984839_257_INS	Insertion	UBAP2	Intron	PA
chr11_50984840_250_INS	Insertion	UBAP2	Intron	LR,AS
chr11_50999616_186_INS	Insertion	UBAP2	Intron	LR
chr11_51001743_-214_DEL	Deletion	UBAP2	Intron	LR,SR,PA			LR,SR,PA				LR,SR,PA				LR,AS,SR,PA
chr11_51009793_204_INS	Insertion	UBAP2	Intron	LR
chr11_51012977_-226_DEL	Deletion	UBAP2	Intron	LR,AS,SR,PA		LR	LR,AS,SR,PA			LR,AS,SR,PA	LR,AS,SR,PA	LR,AS,SR,PA		LR,SR,PA	LR,AS,SR,PA
chr11_51022123_237_INS	Insertion	UBAP2	Intron	LR,PA
chr11_51030453_-601_DEL	Deletion	UBAP2	Intron	LR											LR
chr11_51030881_-171_DEL	Deletion	UBAP2	Intron	LR
chr11_51303946_249_INS	Insertion	MYORG	Intron	LR,AS
chr11_51303948_246_INS	Insertion	MYORG	Intron	PA
chr11_51658253_-229_DEL	Deletion	PHF24	Intron	LR			LR,AS,PA			LR,AS	LR,AS
chr11_51713793_58_INS	Insertion	PHF24	Intron	AS
chr11_51716946_51_INS	Insertion	PHF24	Intron	AS
chr11_51860241_-200_DEL	Deletion	PHF24	Intron	LR,SR,PA		LR,AS	LR,AS,SR,PA		LR,SR,PA	LR,AS,SR,PA	LR,AS,SR,PA	LR,AS,SR,PA	SR		LR,SR,PA
chr11_52007468_215_INS	Insertion	UNC13B	Intron	LR,AS
chr11_52007470_212_INS	Insertion	UNC13B	Intron	PA
chr11_52009210_116_INS	Insertion	UNC13B	Intron	LR,PA			PA					PA	PA		PA
chr11_52018250_-207_DEL	Deletion	UNC13B	Intron	LR,AS,SR,PA	LR,AS,SR,PA	LR,AS	LR,AS,SR,PA		LR,AS,SR	LR,AS,SR,PA	LR,AS,SR	LR,AS,SR,PA	LR,AS,SR,PA	LR,SR,PA	LR,AS,SR,PA
chr11_52021829_204_INS	Insertion	UNC13B	Intron	LR,AS
chr11_52021831_212_INS	Insertion	UNC13B	Intron	PA
chr11_52035831_218_INS	Insertion	UNC13B	Intron	LR,PA
chr11_52037058_206_INS	Insertion	UNC13B	Intron	LR,AS		LR,AS	LR,AS				LR,AS,PA	LR,AS	LR,AS		LR,AS
chr11_52037060_205_INS	Insertion	UNC13B	Intron	PA
chr11_52040011_201_INS	Insertion	UNC13B	Intron	LR,AS	LR,AS	LR,AS	LR,AS				LR,AS,PA		LR,AS	LR,AS
chr11_52040013_199_INS	Insertion	UNC13B	Intron	PA								PA
chr11_52048180_-80_DEL	Deletion	UNC13B	Intron	LR,AS,SR,PA	LR,AS,SR,PA	LR,AS	LR,AS,SR,PA		LR,AS,SR,PA	LR,AS,SR,PA		LR,AS,SR,PA	LR,AS,SR,PA	LR,AS,SR,PA	LR,AS,SR,PA
chr11_52056553_207_INS	Insertion	UNC13B	Intron	LR,PA
chr11_52058179_-211_DEL	Deletion	UNC13B	Intron	LR,AS,SR,PA	LR,AS,SR,PA	LR,AS	LR,AS,SR,PA		LR,AS,SR,PA	LR,AS,SR,PA	LR,AS,SR	LR,AS,SR,PA	LR,AS,SR,PA	LR,AS,SR,PA	LR,AS,SR,PA
chr11_52060569_-204_DEL	Deletion	UNC13B	Intron	LR,AS,SR,PA	LR,AS,SR,PA	LR,AS	LR,AS,SR,PA		LR,AS,SR,PA	LR,AS,SR,PA	LR,AS,SR,PA	LR,AS,SR,PA	LR,AS,SR,PA	LR,AS,SR,PA	LR,AS,SR,PA
chr11_52067924_-142_DEL	Deletion	UNC13B	Intron	LR,AS
chr11_52081454_-58_DEL	Deletion	UNC13B	Intron	LR,AS,SR,PA	LR,AS,SR,PA	LR,AS	LR,AS,SR,PA		LR,SR	LR,AS,SR,PA	LR,AS,SR,PA	LR,AS,SR,PA	LR,AS,SR,PA	LR,AS,SR,PA	LR,AS,SR,PA
chr11_52161610_142_INS	Insertion	UNC13B	Intron	LR
chr11_52977626_-212_DEL	Deletion	RECK	Intron	LR,AS,SR,PA	LR,SR,PA		SR			LR,AS,SR,PA	LR,AS,SR,PA	LR,SR		LR,AS,SR,PA	LR,AS,SR,PA
chr11_53052612_-211_DEL	Deletion	GNE	Intron	LR,AS,SR,PA	LR,SR,PA					LR,AS,SR,PA	LR,AS,SR	LR,SR		LR,AS,SR,PA	LR,AS,SR,PA
chr11_53097681_78_INS	Insertion	RNF38	Intron	LR,PA
chr11_53133634_184_INS	Insertion	RNF38	Intron	LR
chr11_5329146_-170_DEL	Deletion	CCDC112	Intron	LR,PA	LR,PA	LR						LR,PA	LR,PA	LR,PA	LR,PA
chr11_5329306_-204_DEL	Deletion	CCDC112	Intron	AS	AS	LR,AS	LR,AS,PA		LR,AS			AS	AS	LR,AS,PA	AS
chr11_5329510_174_INS	Insertion	CCDC112	Intron	LR,PA	LR,PA				LR,PA
chr11_53317918_212_INS	Insertion	MELK	Intron	LR,PA
chr11_53345389_64_INS	Insertion	MELK	Intron	LR,AS,PA
chr11_53360065_-326_DEL	Deletion	MELK	Intron	LR
chr11_53360103_-1621_DEL	Deletion	MELK	Intron	AS
chr11_53360416_-1270_DEL	Deletion	MELK	Intron	LR
chr11_53574245_-85_DEL	Deletion	PAX5	Intron	LR,AS,SR,PA	SR	LR,AS	LR,SR,PA	LR,SR,PA	LR,SR,PA	LR,AS,SR,PA	SR	SR	LR,SR,PA	LR,SR,PA	SR
chr11_53583972_214_INS	Insertion	PAX5	Intron	LR,AS
chr11_53583974_213_INS	Insertion	PAX5	Intron	PA						LR,AS
chr11_53667165_143_INS	Insertion	PAX5	Intron	AS
chr11_53667306_301_INS	Insertion	PAX5	Intron	AS
chr11_53777245_-206_DEL	Deletion	ZCCHC7	Intron	LR	LR	LR				LR		LR	LR	LR	LR
chr11_53777492_203_INS	Insertion	ZCCHC7	Intron	LR,PA
chr11_53803553_-212_DEL	Deletion	ZCCHC7	Intron	LR,SR		LR,AS				LR,AS,SR,PA	LR,AS,SR,PA	LR	LR,AS,SR,PA		SR
chr11_53808029_97_INS	Insertion	ZCCHC7	Intron	LR,AS
chr11_53874449_-232_DEL	Deletion	ZCCHC7	Intron	LR,AS,SR	SR	LR,AS	LR,SR	SR		LR,AS,SR,PA	LR,AS,SR,PA	LR,AS,SR	LR,AS,SR,PA	SR	LR,AS,SR
chr11_53913946_177_INS	Insertion	ZCCHC7	Intron	AS
chr11_53932987_208_INS	Insertion	ZCCHC7	Intron	PA
chr11_53932992_208_INS	Insertion	ZCCHC7	Intron	LR,AS,SR
chr11_53963444_-206_DEL	Deletion	ZCCHC7	Intron	LR,SR,PA		LR	LR,SR,PA			LR,AS,SR,PA	LR,AS,SR,PA		LR,AS,SR,PA		LR,AS,SR,PA
chr11_53978365_-212_DEL	Deletion	ZCCHC7	Intron	LR,SR,PA		LR,AS	LR,SR			LR,AS,SR,PA	LR,AS,SR,PA		LR,AS,SR,PA		LR,AS,SR
chr11_53997015_225_INS	Insertion	ZCCHC7	Intron	LR,PA
chr11_54329342_-210_DEL	Deletion	FRMPD1	Intron	LR,SR,PA	LR,AS,SR,PA	LR,AS	LR,AS,SR,PA		LR,AS,SR		LR,AS,SR,PA	LR,AS,SR	LR,AS,SR,PA	LR,AS,SR,PA	LR,AS,SR,PA
chr11_54431575_-152_DEL	Deletion	EXOSC3	Intron	LR
chr11_54452839_-215_DEL	Deletion	DCAF10	Intron	LR,SR,PA	LR,AS,SR,PA	LR,AS	LR,AS,SR,PA		LR,AS,PA		LR,AS,SR,PA		LR,AS,SR,PA	LR,AS,PA	LR,AS,SR,PA
chr11_54476910_-207_DEL	Deletion	DCAF10	Intron	LR,SR	LR,AS,SR,PA	LR,AS	LR,AS,SR,PA		LR,AS,SR,PA		LR,AS,SR,PA		LR,AS,SR,PA	LR,AS,SR,PA	LR,AS,SR,PA
chr11_54542842_194_INS	Insertion	SHB	Intron	LR,AS
chr11_54542852_200_INS	Insertion	SHB	Intron	PA
chr11_55302847_209_INS	Insertion	NCBP1	Intron	PA
chr11_55585556_161_INS	Insertion	ANP32B	Intron	LR,AS
chr11_55678534_280_INS	Insertion	ANP32B	Intron	LR,PA
chr11_55678714_103_INS	Insertion	ANP32B	Intron	AS
chr11_5598908_-103_DEL	Deletion	TICAM2	Intron	LR,SR,PA	LR,SR,PA		LR,AS,SR,PA		LR,AS,SR,PA	LR,SR,PA	SR	LR,SR	LR,AS,SR,PA	LR,AS,SR,PA	AS,SR
chr11_56066277_-71_DEL	Deletion	GABBR2	Intron	LR,AS,SR,PA	LR,AS,SR,PA	LR,AS	LR,AS,SR,PA	LR,SR,PA	LR,AS,SR	LR,AS,SR	SR	LR,AS,SR,PA		LR,AS,SR,PA	LR,AS,SR,PA
chr11_56149248_87_INS	Insertion	GABBR2	Intron	LR,AS,PA
chr11_56613236_-212_DEL	Deletion	ALG2	Intron	LR,SR,PA	LR,AS,SR,PA	LR,AS	LR,AS,PA	LR,SR,PA		LR,AS,SR,PA	LR,AS,SR	LR,AS	LR,AS,SR,PA	LR,AS,SR,PA	LR,AS,SR,PA
chr11_57306489_-232_DEL	Deletion	ERP44	Intron	LR,SR,PA	LR,AS,SR,PA		LR,AS,SR,PA	LR,SR		LR,AS,SR,PA	LR,AS,SR,PA		LR,AS,SR,PA	LR,AS
chr11_57307636_184_INS	Insertion	ERP44	Intron	LR,PA
chr11_57313901_-224_DEL	Deletion	ERP44	Intron	LR,SR,PA	LR,AS,SR,PA	LR,AS	LR,AS,SR,PA	LR,SR,PA		LR,AS,SR,PA	LR,AS,SR,PA		LR,AS,PA	LR,AS,SR,PA
chr11_57326911_-62_DEL	Deletion	ERP44	Intron	LR,AS,SR,PA	LR,AS,SR,PA	LR,AS	LR,AS,SR,PA	LR,SR,PA	LR,AS,SR,PA	LR,AS,SR,PA	LR,AS,SR,PA	LR,AS,SR,PA	LR,AS,SR,PA	LR,AS,SR,PA	LR,AS,SR,PA
chr11_57368394_200_INS	Insertion	ERP44	Intron	LR
chr11_57417913_-183_DEL	Deletion	INVS	Intron	LR	LR	LR		LR		LR		LR	LR	LR
chr11_57426578_-52_DEL	Deletion	INVS	Intron	AS
chr11_57608962_-210_DEL	Deletion	TEX10	Intron	SR	LR,AS,SR,PA		LR,SR,PA	LR,SR,PA	SR	LR,AS,SR,PA	LR,AS,SR		LR,AS,SR	LR,SR,PA
chr11_57683439_72_INS	Insertion	MSANTD3	Intron	AS
chr11_57685448_208_INS	Insertion	MSANTD3	Intron	LR,AS
chr11_57685450_203_INS	Insertion	MSANTD3	Intron	PA
chr11_57690202_222_INS	Insertion	MSANTD3	Intron	LR
chr11_57692570_204_INS	Insertion	MSANTD3	Intron	PA
chr11_57692586_212_INS	Insertion	MSANTD3	Intron	LR,AS
chr11_57697683_-214_DEL	Deletion	MSANTD3	Intron	LR,AS,SR,PA	LR,AS,SR,PA	LR,AS	LR,AS,SR,PA			LR,AS,SR,PA	LR,AS,SR,PA	LR,AS,SR,PA	LR,AS,SR	LR,AS,SR,PA	LR,AS,SR,PA
chr11_57734098_144_INS	Insertion	MSANTD3	Intron	LR,AS
chr11_57785840_146_INS	Insertion	MSANTD3	Intron	LR,AS
chr11_57785842_191_INS	Insertion	MSANTD3	Intron	PA
chr11_57800272_-208_DEL	Deletion	MSANTD3	Intron	LR,SR,PA	LR,SR,PA		LR,SR,PA	LR,SR,PA	LR,AS,SR,PA	LR,AS,SR,PA	LR,AS,SR,PA	LR,AS,SR,PA	LR,AS,SR,PA	LR,SR,PA	LR,SR,PA
chr11_58236783_-124_DEL	Deletion	PLPPR1	Intron	LR,AS,PA	LR,AS,PA	LR,AS		LR	LR,AS	LR,AS,PA		LR,AS,PA	LR,AS,PA	LR,AS,PA	LR,AS
chr11_58242108_1358_INS	Insertion	PLPPR1	Intron	LR,AS
chr11_58242110_1350_INS	Insertion	PLPPR1	Intron	PA
chr11_58270478_-197_DEL	Deletion	PLPPR1	Intron	LR
chr11_58270483_1009_INS	Insertion	PLPPR1	Intron	LR
chr11_58302918_481_INS	Insertion	PLPPR1	Intron	LR,AS
chr11_58302920_478_INS	Insertion	PLPPR1	Intron	PA
chr11_58312530_6200_INS	Insertion	PLPPR1	Intron	LR
chr11_58356697_194_INS	Insertion	PLPPR1	Intron	LR,AS
chr11_58356699_191_INS	Insertion	PLPPR1	Intron	PA
chr11_58388520_-6281_DEL	Deletion	PLPPR1	Intron	LR,AS,PA			LR,AS,PA			LR,AS,PA	LR,AS,PA	LR,AS,PA	LR,AS,PA	LR,AS,PA
chr11_58396162_-52_DEL	Deletion	PLPPR1	Intron	SR			SR	SR	SR	SR	SR	SR	LR,AS,SR,PA	SR	LR,SR,PA
chr11_58694874_199_INS	Insertion	GRIN3A	Intron	LR,PA
chr11_58696137_-245_DEL	Deletion	GRIN3A	Intron	LR,SR,PA	LR,AS,SR,PA		LR,AS,PA		LR,AS,PA		LR,AS,SR,PA	LR,AS,SR			LR,AS,SR,PA
chr11_58705502_211_INS	Insertion	GRIN3A	Intron	LR
chr11_58707056_361_INS	Insertion	GRIN3A	Intron	LR
chr11_58739936_-85_DEL	Deletion	GRIN3A	Intron	LR,SR,PA	LR,SR,PA		LR,AS,SR,PA	SR		LR,AS,SR,PA		LR,AS,SR,PA	LR,AS,SR,PA	LR,SR,PA	LR,AS,SR,PA
chr11_58755389_-52_DEL	Deletion	GRIN3A	Intron	LR,PA
chr11_5978156_209_INS	Insertion	LVRN	Intron	LR,PA
chr11_6048733_51_INS	Insertion	ARL14EPL	Intron	AS	LR,AS,PA		LR,PA			AS			LR,AS	LR,AS,PA
chr11_6051631_217_INS	Insertion	ARL14EPL	Intron	LR,PA
chr11_61110195_-190_DEL	Deletion	NIPSNAP3A	Intron	LR,PA
chr11_61230556_-74_DEL	Deletion	ABCA1	Intron	LR,PA
chr11_61518517_-208_DEL	Deletion	SLC44A1	Intron	LR,AS,SR,PA			LR,AS,SR,PA	LR,SR,PA	LR,PA	LR,AS,SR,PA		SR	LR,SR,PA		LR,AS,SR,PA
chr11_61648743_-201_DEL	Deletion	SLC44A1	Intron	LR,SR,PA	LR,AS,SR,PA	LR,AS	LR,AS,SR,PA	LR,SR,PA	LR,AS,SR,PA		LR,AS,SR	LR,AS,SR,PA	LR,AS,SR,PA	LR,AS,SR,PA	LR,AS,SR,PA
chr11_61665143_208_INS	Insertion	SLC44A1	Intron	LR
chr11_61672577_-132_DEL	Deletion	SLC44A1	Intron	LR,AS,PA
chr11_61706286_188_INS	Insertion	FSD1L	Intron	LR,AS,SR
chr11_61706288_189_INS	Insertion	FSD1L	Intron	PA
chr11_61722570_-214_DEL	Deletion	FSD1L	Intron	LR,SR,PA	LR,AS,SR,PA		LR,AS,SR,PA	LR,SR,PA	LR,AS,SR,PA	LR,SR,PA	LR,AS,SR,PA	LR,AS,SR,PA	LR,AS,SR,PA	LR,AS,SR,PA	AS,SR
chr11_61839466_57_INS	Insertion	TAL2	Intron	LR
chr11_61916518_204_INS	Insertion	TMEM38B	Intron	LR,AS								LR,AS
chr11_61916520_202_INS	Insertion	TMEM38B	Intron	PA
chr11_61930130_164_INS	Insertion	TMEM38B	Intron	LR,AS
chr11_62788307_-113_DEL	Deletion	ZNF462	Intron	LR		LR				LR				LR	LR
chr11_62883203_-111_DEL	Deletion	ZNF462	Intron	LR,AS,SR	LR,AS,SR			LR,SR,PA	LR,AS,SR,PA	LR,AS,SR	LR,AS,SR,PA	LR,AS,SR	LR,SR,PA	LR,AS,SR	LR,AS,SR
chr11_64516984_-211_DEL	Deletion	CTNNAL1	Intron	LR		LR				LR				LR	LR
chr11_64517195_162_INS	Insertion	CTNNAL1	Intron	LR,PA
chr11_64540741_-158_DEL	Deletion	TMEM245	Intron	LR,SR,PA		LR,AS	SR			LR,AS,SR,PA	SR		LR,AS,SR,PA	LR,AS,SR,PA	LR,AS,SR,PA
chr11_64544354_-161_DEL	Deletion	TMEM245	Intron	LR
chr11_64557025_199_INS	Insertion	TMEM245	Intron	LR,AS,SR		LR,AS							LR,AS,SR	LR,AS,SR	LR,AS,SR
chr11_64568634_-300_DEL	Deletion	TMEM245	Intron	LR,SR,PA		LR,AS	SR		LR,AS,SR	LR,AS,SR,PA	SR	SR	LR,AS,SR,PA	LR,AS,SR,PA	LR,AS,SR,PA
chr11_64574079_-561_DEL	Deletion	TMEM245	Intron	LR,AS,PA		LR,AS				LR,AS,PA			LR,AS,PA	LR,AS,PA	LR,AS,PA
chr11_64632579_94_INS	Insertion	TMEM245	Intron	LR
chr11_64650941_-63_DEL	Deletion	FRRS1L	Intron	LR,SR,PA					SR	LR,AS,SR,PA		AS,SR			AS,SR
chr11_64672362_183_INS	Insertion	FRRS1L	5 Prime UTR	LR
chr11_64711045_-211_DEL	Deletion	EPB41L4B	Intron	LR,AS,SR,PA	LR,AS,SR,PA		LR,AS,SR,PA			LR,AS,SR,PA	LR,AS,SR,PA	AS,SR	LR,AS,SR,PA	LR,AS,SR,PA	LR,AS,SR,PA
chr11_64745727_-71_DEL	Deletion	EPB41L4B	Intron	LR
chr11_64952918_210_INS	Insertion	PTPN3	Intron	LR,AS
chr11_64969675_177_INS	Insertion	PTPN3	Intron	LR
chr11_64974507_-209_DEL	Deletion	PTPN3	Intron	LR,AS,SR,PA		LR,AS			LR,AS,SR,PA	LR,AS,SR,PA	LR,AS,SR			LR,SR,PA	LR,AS,SR,PA
chr11_64982023_115_INS	Insertion	PTPN3	Intron	LR,AS,PA
chr11_64987497_-201_DEL	Deletion	PTPN3	Intron	LR,AS
chr11_64992429_193_INS	Insertion	PTPN3	Intron	LR,PA
chr11_64994714_90_INS	Insertion	PTPN3	Intron	LR
chr11_65039517_-581_DEL	Deletion	PALM2AKAP2	Intron	LR,AS,SR,PA	LR,AS,SR,PA	LR,AS	LR,AS,SR,PA			LR,AS,SR,PA	SR		LR,AS,SR,PA	LR,AS,SR,PA
chr11_65052118_-205_DEL	Deletion	PALM2AKAP2	Intron	LR,AS,SR,PA										LR,SR,PA	LR,AS,SR,PA
chr11_65084935_-199_DEL	Deletion	PALM2AKAP2	Intron	LR,AS,SR,PA		LR,AS					LR,AS,SR	SR	LR,AS,SR,PA
chr11_65095809_1073_INS	Insertion	PALM2AKAP2	Intron	LR,PA
chr11_65097670_-256_DEL	Deletion	PALM2AKAP2	Intron	LR,AS,SR,PA	LR,AS,SR,PA	LR,AS	SR	SR	LR,AS,SR,PA	LR,AS,SR,PA	LR,AS,SR,PA	LR,AS,SR,PA	LR,AS,SR,PA	LR,AS,SR,PA	LR,AS,SR,PA
chr11_65116072_-200_DEL	Deletion	PALM2AKAP2	Intron	LR,AS,SR,PA		LR,AS	LR,AS,SR,PA		LR,AS,SR,PA		SR			LR,AS,SR,PA	LR,AS,SR,PA
chr11_65160763_188_INS	Insertion	PALM2AKAP2	Intron	PA
chr11_65189260_-218_DEL	Deletion	PALM2AKAP2	Intron	LR,SR,PA	LR,AS,SR,PA		LR,AS,SR,PA			LR,AS,SR,PA	LR,AS,SR,PA	LR,AS,SR,PA		LR,AS,SR,PA
chr11_65214534_-199_DEL	Deletion	PALM2AKAP2	Intron	LR,AS,SR,PA	LR,SR,PA	LR,AS	SR			LR,AS,SR,PA		LR,AS,SR,PA	LR,AS,SR,PA	LR,SR,PA	AS,SR
chr11_65242991_201_INS	Insertion	PALM2AKAP2	Intron	LR,PA
chr11_65276217_6298_INS	Insertion	PALM2AKAP2	Intron	LR,PA
chr11_65332180_-181_DEL	Deletion	PALM2AKAP2	Intron	LR,AS,PA
chr11_65334288_206_INS	Insertion	PALM2AKAP2	Intron	LR
chr11_65338032_-188_DEL	Deletion	PALM2AKAP2	Intron	LR,AS,SR,PA	LR,AS,SR,PA	LR,AS	LR,AS,SR,PA		LR,AS,SR,PA	LR,AS,SR,PA	LR,AS,SR,PA	LR,AS,SR,PA	LR,AS,SR,PA	LR,AS,SR,PA	LR,AS,SR,PA
chr11_65357872_77_INS	Insertion	PALM2AKAP2	Intron	LR,AS,PA
chr11_65388074_176_INS	Insertion	PALM2AKAP2	Intron	LR,AS
chr11_65470512_-389_DEL	Deletion	PALM2AKAP2	Intron	LR,PA
chr11_65501324_254_INS	Insertion	PALM2AKAP2	Intron	LR,AS
chr11_65501344_255_INS	Insertion	PALM2AKAP2	Intron	PA
chr11_65602766_-96_DEL	Deletion	TXN	Intron	LR,PA
chr11_65701882_114_INS	Insertion	SVEP1	Intron	AS
chr11_65701882_312_INS	Insertion	SVEP1	Intron	LR,PA
chr11_65730130_226_INS	Insertion	SVEP1	Intron	LR,AS
chr11_65730136_228_INS	Insertion	SVEP1	Intron	PA
chr11_65752965_635_INS	Insertion	SVEP1	Intron	LR,AS
chr11_65752966_625_INS	Insertion	SVEP1	Intron	PA
chr11_65924282_-188_DEL	Deletion	MUSK	Intron	LR,SR,PA	LR,AS,SR,PA	LR,AS	LR,AS,SR,PA		LR,AS,SR,PA		LR,AS,SR	LR,AS,SR,PA	LR,SR,PA	LR,SR,PA	LR,AS,SR
chr11_65942761_316_INS	Insertion	MUSK	Intron	PA
chr11_65947564_-206_DEL	Deletion	MUSK	Intron	LR,SR,PA	LR,AS,SR,PA	LR	LR,AS,SR,PA		LR,AS,SR	LR,SR,PA	LR,AS,SR	LR,AS,SR,PA	LR,AS,SR,PA	LR,AS,SR,PA	LR,AS,SR,PA
chr11_65947581_-53_DEL	Deletion	MUSK	Intron	AS
chr11_66109438_-204_DEL	Deletion	LPAR1	Intron	LR,AS,SR,PA	LR,AS,SR,PA	LR,AS	LR,SR,PA		SR	LR,SR,PA	LR,AS,SR	LR,AS,SR	LR,AS,SR,PA	LR,AS,SR,PA	SR
chr11_66144029_200_INS	Insertion	LPAR1	Intron	LR,AS
chr11_66164737_70_INS	Insertion	LPAR1	Intron	AS
chr11_66165411_230_INS	Insertion	LPAR1	Intron	LR,AS
chr11_66165413_195_INS	Insertion	LPAR1	Intron	PA
chr11_66556662_-198_DEL	Deletion	PTGR1	Intron	LR,PA
chr11_66557819_-225_DEL	Deletion	PTGR1	Intron	LR,PA
chr11_66565409_206_INS	Insertion	PTGR1	Intron	LR,AS,SR
chr11_66565411_205_INS	Insertion	PTGR1	Intron	PA			PA
chr11_66606183_-214_DEL	Deletion	DNAJC25	Intron	LR,SR,PA			LR,AS,SR,PA			LR,SR	LR,AS,SR,PA	LR,SR,PA
chr11_67013067_-203_DEL	Deletion	SUSD1	Intron	LR,AS,SR,PA	LR,AS,SR,PA		LR,AS,SR,PA	LR,SR,PA			LR,AS,SR,PA	SR			AS,SR
chr11_67044990_-228_DEL	Deletion	SUSD1	Intron	LR,AS,SR	LR,SR,PA		LR,AS,SR			LR,AS,SR	SR	LR,AS,SR	LR,AS,SR	LR,AS,SR,PA	LR,AS,SR
chr11_67092226_-3100_DEL	Deletion	SUSD1	Intron	LR,AS,SR,PA	LR,SR,PA			LR,SR				LR,AS,SR,PA	LR,AS,SR,PA	LR,AS,SR,PA
chr11_67096704_212_INS	Insertion	SUSD1	Intron	LR,AS,SR
chr11_67096706_207_INS	Insertion	SUSD1	Intron	PA
chr11_67316746_-220_DEL	Deletion	HSDL2	Intron	LR,SR,PA	LR,SR,PA		LR,SR,PA		LR,SR		LR,SR,PA	AS,SR		LR,SR,PA	SR
chr11_67319963_-79_DEL	Deletion	HSDL2	Intron	LR,AS,PA	LR,AS,PA		LR,AS,PA		LR,AS,PA		LR,AS,PA	AS
chr11_67324552_182_INS	Insertion	HSDL2	Intron	PA
chr11_67324566_202_INS	Insertion	HSDL2	Intron	LR,AS,SR
chr11_67382845_-82_DEL	Deletion	KIAA1958	Intron	LR
chr11_67430365_-107_DEL	Deletion	KIAA1958	Intron	LR,PA
chr11_67430525_56_INS	Insertion	KIAA1958	Intron	LR,PA
chr11_67454628_217_INS	Insertion	KIAA1958	Intron	LR,AS,PA
chr11_67503168_59_INS	Insertion	KIAA1958	Intron	LR
chr11_67666190_-88_DEL	Deletion	SNX30	Intron	LR,AS,PA
chr11_67704621_-131_DEL	Deletion	SNX30	Intron	LR,PA										LR,PA
chr11_67864418_-2059_DEL	Deletion	ZFP37	Intron	LR,AS,PA
chr11_68223928_-207_DEL	Deletion	RGS3	Intron	SR	LR,AS,SR,PA	LR,AS	LR,SR,PA	LR,SR,PA	LR,AS,SR	LR,SR,PA	LR,AS,SR	LR,AS,SR,PA		LR,SR,PA
chr11_68317125_-229_DEL	Deletion	RGS3	Intron	LR,SR,PA	LR,SR,PA	LR,AS	LR,SR,PA	LR,SR,PA	LR,AS,SR,PA	LR,SR,PA	LR,AS,SR,PA	LR,AS,SR,PA	LR,AS,SR,PA	LR,SR,PA	LR,AS,SR,PA
chr11_68579277_-58_DEL	Deletion	ZNF618	Intron	LR,AS,SR,PA	SR	LR,AS	LR,AS,SR,PA			LR,AS,SR,PA	LR,AS,SR,PA	LR,AS,SR,PA	LR,AS,SR,PA		LR,AS,SR,PA
chr11_68685359_305_INS	Insertion	ZNF618	Intron	AS
chr11_68685464_90_INS	Insertion	ZNF618	Intron	AS
chr11_69200633_-197_DEL	Deletion	TMEM268	Intron	LR,AS,SR,PA	LR,AS,SR,PA	LR,AS	LR,AS,SR,PA	LR,SR,PA	LR,AS,SR	LR,AS,SR,PA		LR,AS,SR,PA	LR,SR,PA	LR,AS,SR,PA	LR,AS,SR,PA
chr11_69522166_-207_DEL	Deletion	TNC	Intron	LR,AS,SR,PA	LR,AS,SR,PA	LR,AS	LR,AS,SR,PA	LR,SR,PA	LR,AS,SR	LR,AS,SR,PA	LR,SR	LR,AS,SR,PA	LR,AS,SR,PA	LR,AS,SR,PA	LR,AS,SR,PA
chr11_69538314_-195_DEL	Deletion	TNC	Intron	LR,AS,SR,PA	LR,SR,PA	LR,AS	LR,AS,SR,PA			LR,SR,PA	LR,AS,SR	LR,AS,SR	LR,SR,PA	LR,SR,PA
chr11_69540556_-1090_DEL	Deletion	TNC	Intron	LR,AS,SR,PA	LR,SR,PA		LR,AS,SR,PA			LR,SR,PA		LR,SR,PA	LR,SR,PA	LR,SR,PA
chr11_69559081_-76_DEL	Deletion	TNC	Intron	LR,AS
chr11_73049952_150_INS	Insertion	BRINP1	Intron	LR
chr11_73072402_201_INS	Insertion	BRINP1	Intron	LR,PA
chr11_73076331_-69_DEL	Deletion	BRINP1	Intron	LR,SR,PA	LR,AS,SR,PA	LR	SR	LR,SR,PA	LR,AS,SR	LR,SR,PA	LR,AS,SR,PA	LR,SR	SR	LR,AS,SR,PA	LR,AS,SR
chr11_73076400_200_INS	Insertion	BRINP1	Intron	LR,PA
chr11_73103820_116_INS	Insertion	BRINP1	Intron	LR
chr11_73104037_-56_DEL	Deletion	BRINP1	Intron	LR
chr11_73163812_-63_DEL	Deletion	BRINP1	Intron	LR,PA
chr11_73176717_328_INS	Insertion	BRINP1	Intron	LR
chr11_73196980_-78_DEL	Deletion	BRINP1	Intron	LR,SR						SR		SR
chr11_74342170_-709_DEL	Deletion	PHF19	Intron	LR,PA
chr11_74706326_-196_DEL	Deletion	STOM	Intron	LR,PA	LR,PA		LR,AS,PA			LR,PA			LR,AS,PA		LR,AS
chr11_74709614_-55_DEL	Deletion	STOM	Intron	LR,AS,SR,PA	LR,SR,PA		LR,AS,SR,PA	SR	SR	LR,SR,PA	LR,SR,PA	LR,SR	LR,AS,SR	SR	AS,SR
chr11_74710711_123_INS	Insertion	STOM	Intron	LR
chr12_10027123_-214_DEL	Deletion	NFYA	Intron	LR,AS,SR,PA	LR,AS,SR,PA	LR,AS	LR,AS,SR,PA		LR,SR,PA	LR,AS,SR,PA	LR,AS,SR,PA	LR,AS,SR,PA	LR,AS,SR,PA	LR,AS,SR,PA	LR,AS,SR,PA
chr12_10183684_-171_DEL	Deletion	TREM1	Intron	SR	SR		SR	SR	SR	SR	SR	SR	SR	SR	SR
chr12_10459101_-559_DEL	Deletion	FOXP4	Intron	LR,AS,SR,PA	LR,SR,PA	LR	LR,AS,SR,PA	SR	LR,SR	LR,AS,SR,PA	LR,AS,SR	LR,AS,SR,PA	LR,AS,SR,PA	SR	SR
chr12_10461345_69_INS	Insertion	FOXP4	Intron	LR,AS,PA
chr12_10791896_189_INS	Insertion	CCND3	Intron	LR,AS,SR
chr12_10791898_191_INS	Insertion	CCND3	Intron	PA
chr12_10793768_-213_DEL	Deletion	CCND3	Intron	LR,SR	SR		SR		SR	LR,SR,PA	LR,SR	SR			SR
chr12_10809265_-221_DEL	Deletion	CCND3	Intron	LR,AS,SR,PA	LR,SR,PA		LR,SR,PA			LR,AS,SR,PA	SR	LR,AS,SR,PA			LR,AS,SR,PA
chr12_10824364_219_INS	Insertion	CCND3	Intron	PA
chr12_10824364_225_INS	Insertion	CCND3	Intron	LR,AS
chr12_1096476_179_INS	Insertion	DLA-64	Intron	LR,AS
chr12_1097974_-212_DEL	Deletion	DLA-64	Intron	SR							LR,AS,PA	AS,SR	LR,SR,PA
chr12_10993140_-210_DEL	Deletion	GUCA1B	Intron	LR,AS,SR,PA	LR,SR,PA	LR,AS	LR,AS,SR,PA			LR,AS,SR,PA	LR,AS,SR			LR,SR,PA	LR,AS,SR,PA
chr12_1100362_-196_DEL	Deletion	DLA-64	Intron	LR,AS,SR,PA	LR,AS,SR,PA		LR,AS,SR,PA		LR,SR	LR,AS,SR,PA	LR,AS,SR	LR,AS,SR,PA	LR,AS,SR,PA	LR,AS,SR,PA	SR
chr12_1105355_146_INS	Insertion	DLA-64	Intron	LR,AS
chr12_11094148_-242_DEL	Deletion	TRERF1	Intron	LR,SR,PA		LR,AS	LR,AS,SR,PA		LR,SR	LR,SR,PA		LR,AS,SR		LR,SR,PA	LR,AS,SR,PA
chr12_11106806_213_INS	Insertion	TRERF1	Intron	PA
chr12_11106818_223_INS	Insertion	TRERF1	Intron	LR,AS
chr12_11142265_58_INS	Insertion	TRERF1	Intron	LR,AS,PA
chr12_1114476_208_INS	Insertion	DLA-64	Intron	LR,PA
chr12_11173753_374_INS	Insertion	TRERF1	Intron	LR,AS
chr12_11173755_375_INS	Insertion	TRERF1	Intron	PA
chr12_1117726_-204_DEL	Deletion	DLA-64	Intron	LR,AS,SR,PA		LR,AS	LR,AS,SR,PA			LR,AS,SR,PA	LR,AS,SR,PA	LR,AS,SR,PA	LR,SR,PA	LR,AS,SR,PA
chr12_11203660_-201_DEL	Deletion	TRERF1	Intron	LR,AS,SR,PA			LR,AS,SR,PA			LR,AS,SR,PA	LR,SR,PA	AS,SR		LR,AS,SR	AS,SR
chr12_11359226_212_INS	Insertion	UBR2	Intron	LR,AS
chr12_11359228_211_INS	Insertion	UBR2	Intron	PA
chr12_11366269_-214_DEL	Deletion	UBR2	Intron	LR,AS,SR,PA		LR,AS	LR,AS,SR,PA		LR,SR,PA	LR,AS,SR,PA	LR,SR,PA	SR	LR,AS,SR,PA	LR,AS,SR,PA	SR
chr12_11368846_61_INS	Insertion	UBR2	Intron	LR,AS,PA		LR,AS
chr12_11466945_-54_DEL	Deletion	UBR2	Intron	LR,AS,SR,PA		LR,AS	LR,AS,SR,PA	SR	LR,AS,SR	LR,AS,SR,PA	LR,SR,PA	SR	LR,AS,SR,PA	LR,AS,SR
chr12_11469159_208_INS	Insertion	UBR2	Intron	LR,AS,SR
chr12_11469161_205_INS	Insertion	UBR2	Intron	PA
chr12_11470884_-230_DEL	Deletion	UBR2	Intron	LR,AS,SR,PA	LR,AS,SR,PA	LR,AS	LR,AS,SR,PA		LR,AS,SR	LR,AS,SR	LR,AS,SR,PA	LR,AS,SR,PA	LR,AS,SR,PA	LR,AS,SR,PA	LR,AS,SR,PA
chr12_11473912_-264_DEL	Deletion	UBR2	Intron	LR,AS,SR,PA		LR,AS	LR,AS,SR,PA		LR,SR	LR,AS,SR,PA			LR,AS,SR,PA	LR,SR,PA
chr12_11493254_111_INS	Insertion	PRPH2	Intron	AS
chr12_1179304_-88_DEL	Deletion	DDX39B	Intron	LR,PA
chr12_1179684_204_INS	Insertion	DDX39B	Intron	LR,PA
chr12_11811421_-1064_DEL	Deletion	PTK7	Intron	LR,AS,SR,PA	LR,AS,SR,PA	LR,AS	LR,AS,SR,PA		LR,SR,PA	LR,AS,SR,PA	LR,AS,PA	LR,AS,SR,PA	LR,AS,SR,PA	LR,AS,SR,PA	LR,AS,SR,PA
chr12_12731227_-214_DEL	Deletion	MRPL14	Intron	LR,AS,SR,PA	SR					LR,SR,PA	LR,AS,SR	AS,SR	LR,AS,SR,PA	LR,AS,SR,PA	LR,AS,SR,PA
chr12_12793439_206_INS	Insertion	SLC35B2	Intron	LR,AS,SR
chr12_12793441_202_INS	Insertion	SLC35B2	Intron	PA			PA
chr12_12797152_-53_DEL	Deletion	SLC35B2	Intron	LR,AS,SR,PA	LR,AS,SR,PA	LR	LR,AS,SR,PA		LR,SR	LR,AS,SR,PA	LR,AS,SR,PA	LR,AS,SR,PA	LR,SR,PA	AS,SR
chr12_12946961_-214_DEL	Deletion	SPATS1	Intron	LR,AS,SR,PA			LR,AS,SR,PA		LR,SR,PA	LR,SR,PA	LR,AS,SR,PA	SR	LR,SR,PA	LR,SR,PA	LR,AS,SR,PA
chr12_12947924_200_INS	Insertion	SPATS1	Intron	LR,AS,SR							LR
chr12_12947926_199_INS	Insertion	SPATS1	Intron	PA											PA
chr12_1312933_-231_DEL	Deletion	ABHD16A	Intron	LR,AS,SR,PA	LR,AS,SR,PA	LR,AS	LR,AS,SR,PA		LR,AS,SR,PA	LR,AS,SR,PA	LR,AS,SR,PA	LR,AS,SR,PA	LR,AS,SR,PA	LR,AS,SR,PA	LR,AS,SR,PA
chr12_1335477_-221_DEL	Deletion	LY6G6D	Intron	LR,AS,SR,PA	LR,AS,SR,PA	LR,AS	LR,AS,SR,PA	SR	LR,SR,PA	LR,AS,SR,PA	LR,AS,SR,PA	LR,AS,SR,PA	LR,AS,SR,PA	LR,AS,SR,PA	LR,AS,SR,PA
chr12_13467770_-52_DEL	Deletion	SUPT3H	Intron	LR,AS,SR,PA	LR,AS,SR,PA	LR,AS	LR,AS,SR,PA	SR	LR,SR,PA	LR,AS,SR,PA	LR,AS,SR,PA	LR,AS,SR,PA	LR,AS,SR,PA	LR,AS,SR,PA	LR,AS,SR,PA
chr12_13517268_-216_DEL	Deletion	SUPT3H	Intron	LR,AS,SR,PA		LR,AS			LR,SR,PA	LR,AS,SR,PA	LR,SR,PA	LR,AS,SR,PA	LR,AS,SR	LR,AS,SR,PA	AS,SR
chr12_1352724_-228_DEL	Deletion	CLIC1	Intron	LR,AS,SR,PA	LR,AS,SR,PA	LR,AS	LR,AS,SR,PA		LR,SR,PA	LR,AS,SR,PA	LR,AS,SR,PA	LR,AS,SR,PA	LR,AS,SR	LR,AS,SR,PA	LR,AS,SR,PA
chr12_13564201_83_INS	Insertion	SUPT3H	Intron	LR,AS,PA	LR,AS,PA				LR,AS,PA	LR,AS,PA	LR,AS,PA	LR,AS,PA	LR,AS,PA	LR,AS,PA	LR,AS,PA
chr12_13577383_212_INS	Insertion	SUPT3H	Intron	LR,AS					LR,AS,PA				LR,AS	LR,AS
chr12_13577385_210_INS	Insertion	SUPT3H	Intron	PA
chr12_13670504_-244_DEL	Deletion	SUPT3H	Intron	LR,AS,SR,PA	LR,AS,SR,PA	LR,AS	LR,AS,SR,PA		LR,SR,PA	LR,AS,SR,PA	LR,AS,SR,PA	LR,AS,SR,PA	LR,AS,SR,PA	LR,AS,SR,PA	LR,AS,SR,PA
chr12_13705739_205_INS	Insertion	SUPT3H	Intron	LR,PA
chr12_13778835_199_INS	Insertion	SUPT3H	Intron	LR,AS
chr12_13778836_201_INS	Insertion	SUPT3H	Intron	PA
chr12_13850442_-55_DEL	Deletion	SUPT3H	Intron	LR,AS,SR,PA	LR,AS,SR,PA	LR,AS	LR,AS,SR,PA	SR	LR,AS,SR	LR,AS,SR,PA	LR,AS,SR,PA	LR,AS,SR,PA	LR,AS,SR,PA	LR,AS,SR,PA	LR,AS,SR,PA
chr12_13859677_154_INS	Insertion	SUPT3H	Intron	LR,PA
chr12_1411156_3552_INS	Insertion	LSM2	Intron	LR,AS
chr12_1411186_3557_INS	Insertion	LSM2	Intron	PA
chr12_1422451_206_INS	Insertion	HSP70	Intron	LR,AS,PA
chr12_1423750_-552_DEL	Deletion	HSP70	Intron	LR,PA						LR,PA
chr12_1425269_207_INS	Insertion	HSP70	Intron	LR,AS,SR
chr12_1425271_208_INS	Insertion	HSP70	Intron	PA	PA
chr12_1426426_58_INS	Insertion	HSP70	Intron	LR,PA
chr12_1426999_-61_DEL	Deletion	HSP70	Intron	LR,AS,SR,PA	LR,AS,SR,PA	LR,AS	LR,AS,SR,PA	SR	LR,AS,SR,PA	LR,AS,SR,PA	LR,AS,SR,PA	LR,AS,SR,PA	LR,AS,SR,PA	LR,AS,SR,PA	LR,AS,SR,PA
chr12_1428998_186_INS	Insertion	HSP70	3 Prime UTR	LR,AS
chr12_1429000_182_INS	Insertion	HSP70	3 Prime UTR	PA
chr12_14350796_-228_DEL	Deletion	CLIC5	Intron	LR,SR,PA	LR,SR,PA	LR,AS	LR,AS,SR,PA		LR,AS,SR	LR,AS,SR,PA	LR,AS,SR,PA	LR,AS	LR,AS,SR,PA	LR,AS,SR,PA	LR,AS,SR,PA
chr12_14367060_-65_DEL	Deletion	CLIC5	Intron	LR,AS,SR,PA	LR,SR,PA		LR,SR,PA		LR,SR,PA	LR,AS,SR,PA			LR,AS,SR,PA	LR,AS,SR,PA	LR,AS,SR,PA
chr12_14414962_211_INS	Insertion	CLIC5	Intron	LR,AS,SR
chr12_14414964_211_INS	Insertion	CLIC5	Intron	PA
chr12_14452424_-221_DEL	Deletion	CLIC5	Intron	LR,SR,PA	LR,AS,SR,PA		LR,AS,SR,PA			LR,AS,SR,PA		LR,AS,SR,PA	LR,AS,SR,PA	LR,AS,SR	AS,SR
chr12_14478498_-210_DEL	Deletion	CLIC5	Intron	LR,SR,PA			LR,AS,SR,PA			LR,AS,SR,PA		SR	SR
chr12_14565138_-207_DEL	Deletion	ENPP4	Intron	LR,SR,PA	LR,SR		SR		SR		LR,AS,SR,PA	LR,AS			SR
chr12_1464253_-237_DEL	Deletion	SLC44A4	Intron	LR,PA
chr12_1478493_212_INS	Insertion	EHMT2	Intron	PA
chr12_1478499_214_INS	Insertion	EHMT2	Intron	LR,AS
chr12_14822252_-215_DEL	Deletion	RCAN2	Intron	LR,AS,SR,PA	LR,AS,SR,PA	LR,AS	LR,AS,SR,PA		LR,SR,PA	LR,AS,SR,PA	LR,AS,SR,PA		LR,AS,SR,PA	LR,AS,SR,PA	LR,AS,SR,PA
chr12_14826930_209_INS	Insertion	RCAN2	Intron	LR,PA
chr12_14826932_57_INS	Insertion	RCAN2	Intron	AS
chr12_14840113_55_INS	Insertion	RCAN2	Intron	LR,PA
chr12_14880592_-58_DEL	Deletion	RCAN2	Intron	LR,AS,SR,PA	LR,AS,SR	LR,AS	LR,AS,SR,PA		LR,AS,SR,PA	LR,AS,SR,PA	LR,AS,SR,PA		LR,AS,SR,PA	LR,SR,PA
chr12_14967362_6248_INS	Insertion	CYP39A1	Intron	LR,AS
chr12_14967363_6289_INS	Insertion	CYP39A1	Intron	PA
chr12_14971817_221_INS	Insertion	CYP39A1	Intron	LR,PA
chr12_14977861_233_INS	Insertion	CYP39A1	Intron	LR
chr12_1500102_-208_DEL	Deletion	C2	Intron	LR,AS,SR,PA	LR,AS,SR,PA	LR,AS			LR,SR,PA	LR,AS,SR,PA	LR,AS,SR,PA	LR,AS,SR,PA	LR,AS,SR,PA	LR,AS,SR,PA	AS,SR
chr12_15050700_-86_DEL	Deletion	SLC25A27	Intron	LR,PA
chr12_1507477_206_INS	Insertion	C2	Intron	LR,AS
chr12_1507479_195_INS	Insertion	C2	Intron	PA
chr12_15100312_-78_DEL	Deletion	PLA2G7	Intron	LR
chr12_1510708_201_INS	Insertion	C2	Intron	LR,AS
chr12_1510713_200_INS	Insertion	C2	Intron	PA
chr12_15157918_97_INS	Insertion	PLA2G7	Intron	LR,AS
chr12_1515794_217_INS	Insertion	C2	Intron	LR,AS,SR
chr12_1515796_213_INS	Insertion	C2	Intron	PA
chr12_1519429_209_INS	Insertion	C2	Intron	LR,AS,SR
chr12_1519431_200_INS	Insertion	C2	Intron	PA
chr12_15220711_180_INS	Insertion	MEP1A	Intron	LR
chr12_15220984_-208_DEL	Deletion	MEP1A	Intron	LR,SR,PA	LR,AS,SR,PA		LR,AS,SR,PA	LR,SR,PA				LR,SR	LR,AS,SR	LR,AS,SR,PA	LR,AS,SR
chr12_15242131_284_INS	Insertion	MEP1A	Intron	LR,PA
chr12_15242145_-69_DEL	Deletion	MEP1A	Intron	LR		LR					LR		LR
chr12_15242534_217_INS	Insertion	MEP1A	Intron	LR,PA
chr12_15247992_126_INS	Insertion	MEP1A	Intron	LR,AS
chr12_15247994_121_INS	Insertion	MEP1A	Intron	PA
chr12_15305518_115_INS	Insertion	ADGRF5	Intron	AS
chr12_15305542_217_INS	Insertion	ADGRF5	Intron	LR,PA
chr12_15328222_-117_DEL	Deletion	ADGRF5	Intron	LR,SR,PA	LR,AS,SR	LR,AS	LR,AS,SR,PA	LR,SR,PA	LR,AS,SR,PA	LR,AS,SR,PA	LR,AS,SR,PA	LR,AS,SR,PA		LR,SR,PA	LR,AS,SR,PA
chr12_15420013_68_INS	Insertion	ADGRF1	Intron	LR,AS,PA
chr12_1544410_-1270_DEL	Deletion	NELFE	Intron	LR,AS,PA	LR,AS,PA	LR,AS				LR,AS,PA	LR,AS,PA	LR,AS,PA	LR,AS,PA	LR,AS	LR,AS,PA
chr12_15448731_-194_DEL	Deletion	ADGRF1	Intron	LR,AS,SR,PA	LR,AS,SR,PA	LR,AS	LR,AS,SR,PA	LR,SR,PA	LR,SR,PA		LR,AS,SR	AS,SR	LR,AS,SR,PA	LR,AS,SR,PA	SR
chr12_15629663_-206_DEL	Deletion	TNFRSF21	Intron	LR,SR,PA		LR,AS	LR,AS,SR,PA				LR,AS,SR,PA	LR,AS,SR,PA	LR,AS,SR,PA	LR,SR,PA
chr12_15639432_-54_DEL	Deletion	TNFRSF21	Intron	LR,PA
chr12_15863819_-227_DEL	Deletion	CD2AP	Intron	LR,AS,SR,PA	LR,AS,SR,PA		LR,AS,SR,PA	LR,SR,PA	LR,AS,SR	LR,AS,SR	LR,AS,PA	AS,SR	LR,AS,SR	LR,AS,SR,PA
chr12_15869449_-204_DEL	Deletion	CD2AP	Intron	LR,AS,SR,PA		LR,AS	LR,AS,SR,PA	LR,SR,PA	LR,AS,SR	LR,AS,SR,PA	LR,AS,SR		LR,SR,PA	LR,SR,PA	LR,AS,SR,PA
chr12_15898949_-385_DEL	Deletion	CD2AP	Intron	LR,AS,SR,PA	LR,AS,SR,PA	AS	LR,AS,SR,PA	LR,SR,PA	LR,SR	LR,AS,SR	LR,AS,SR,PA	AS,SR	AS,SR	LR,AS,SR,PA
chr12_15954824_-202_DEL	Deletion	ADGRF2	Intron	LR,AS,SR,PA	LR,AS,SR,PA		LR,AS,SR,PA	LR,SR,PA	LR,AS,SR,PA	LR,AS,SR,PA	LR,AS,SR,PA	AS,SR	LR,AS,SR,PA	LR,AS,SR,PA
chr12_15960176_58_INS	Insertion	ADGRF2	Intron	LR,PA		LR,AS	LR,AS,PA						LR,AS
chr12_16200117_160_INS	Insertion	PTCHD4	Intron	LR,PA
chr12_16281303_104_INS	Insertion	PTCHD4	Intron	LR,PA
chr12_16301572_-137_DEL	Deletion	PTCHD4	Intron	LR,SR,PA		LR,AS	LR,AS,SR,PA	SR	SR		LR,AS,SR,PA	AS,SR	LR,AS,SR,PA	SR	AS,SR
chr12_16307455_115_INS	Insertion	PTCHD4	Intron	AS
chr12_16307466_6314_INS	Insertion	PTCHD4	Intron	LR,PA
chr12_1653254_-61_DEL	Deletion	ATF6B	Intron	LR,AS,SR,PA		LR,AS	LR,AS,SR,PA			LR,AS,SR,PA		LR,AS,SR,PA	LR,AS,SR,PA	LR,SR,PA	LR,AS,SR,PA
chr12_17695361_76_INS	Insertion	RHAG	Intron	AS
chr12_17839701_205_INS	Insertion	CRISP2	Intron	LR,AS,SR
chr12_17839703_203_INS	Insertion	CRISP2	Intron	PA
chr12_18738486_170_INS	Insertion	TFAP2D	Intron	LR,AS,PA
chr12_20248685_-489_DEL	Deletion	PAQR8	Intron	LR,AS,SR,PA	LR,AS,SR,PA	LR,AS	LR,AS,SR,PA	LR,SR,PA	LR,SR	LR,AS,SR,PA	LR,SR,PA	LR,AS,SR,PA	LR,SR,PA	LR,AS,SR,PA	LR,AS,SR,PA
chr12_20262741_-221_DEL	Deletion	PAQR8	Intron	SR	LR,SR,PA	LR,AS	LR,AS,SR,PA	LR,SR,PA	LR,AS,SR	LR,AS,SR,PA	LR,AS,SR,PA	LR,SR	LR,AS,SR,PA	LR,SR,PA	SR
chr12_20272357_58_INS	Insertion	PAQR8	Intron	LR
chr12_20456344_222_INS	Insertion	TRAM2	Intron	LR,AS
chr12_20456346_216_INS	Insertion	TRAM2	Intron	PA
chr12_20515372_195_INS	Insertion	TRAM2	Intron	LR,AS,SR
chr12_20515381_195_INS	Insertion	TRAM2	Intron	PA
chr12_20713573_-53_DEL	Deletion	CILK1	Intron	LR,AS,PA	LR,AS,PA	LR,AS	LR,AS,PA		LR,AS,PA	LR,AS,PA	LR,AS,PA	LR,AS,PA	LR,AS,PA	LR,AS,PA	LR,AS,PA
chr12_20717896_212_INS	Insertion	CILK1	Intron	LR,AS,SR
chr12_20733448_196_INS	Insertion	CILK1	Intron	PA
chr12_20733477_220_INS	Insertion	CILK1	Intron	LR,AS
chr12_20737277_79_INS	Insertion	CILK1	Intron	LR,AS
chr12_20742363_220_INS	Insertion	CILK1	Intron	LR,AS,SR
chr12_20742365_215_INS	Insertion	CILK1	Intron	PA
chr12_20743770_220_INS	Insertion	CILK1	Intron	LR,AS,SR
chr12_20743772_212_INS	Insertion	CILK1	Intron	PA
chr12_20744786_-60_DEL	Deletion	CILK1	Intron	LR,AS,SR,PA		LR,AS	LR,AS,SR,PA	LR,SR,PA			LR,AS,SR,PA	LR,SR	LR,AS,SR,PA	LR,AS,SR,PA	AS,SR
chr12_20778506_-218_DEL	Deletion	FBXO9	Intron	LR,AS,SR,PA	LR,AS,SR,PA	LR,AS	LR,AS,SR,PA	LR,SR	LR,AS,SR	LR,AS,SR,PA	LR,AS,SR	LR,AS,SR,PA	LR,AS,SR,PA	LR,AS,SR,PA	LR,AS,SR,PA
chr12_20786500_-217_DEL	Deletion	FBXO9	Intron	LR,AS,SR,PA	LR,SR,PA		LR,SR,PA	LR,SR,PA	LR,AS,SR,PA	LR,SR,PA	SR	AS,SR			SR
chr12_20872768_-216_DEL	Deletion	GCM1	Intron	LR,AS								LR
chr12_20902508_199_INS	Insertion	GCM1	Intron	PA
chr12_20902513_208_INS	Insertion	GCM1	Intron	LR,AS,SR
chr12_21045909_-204_DEL	Deletion	ELOVL5	Intron	LR,AS,SR,PA	LR,AS,SR,PA	LR,AS	LR,AS,SR,PA	LR,SR,PA		LR,SR,PA	LR,AS,SR,PA	LR	LR,SR,PA		LR,AS,SR
chr12_21265225_199_INS	Insertion	GCLC	Intron	PA
chr12_21440111_-268_DEL	Deletion	KLHL31	Intron	LR,AS,SR,PA	LR,SR		LR,AS,SR,PA	LR,SR,PA	LR,AS,SR,PA	LR,AS,SR,PA	LR,AS,SR,PA	LR,AS,SR		LR,AS,SR	LR,AS,SR,PA
chr12_21582341_-74_DEL	Deletion	LRRC1	Intron	LR,SR,PA				LR,SR,PA		LR,AS,SR,PA					AS,SR
chr12_21759225_-213_DEL	Deletion	MLIP	Intron	LR,AS,SR,PA	LR,SR,PA	LR,AS	LR,AS,SR,PA	LR,SR,PA	LR,AS,SR,PA	LR,SR,PA		LR,AS,SR,PA	LR,AS,SR,PA	LR,SR,PA
chr12_21794939_-230_DEL	Deletion	MLIP	Intron	LR	LR		LR			LR		LR	LR	LR
chr12_21795219_244_INS	Insertion	MLIP	Intron	LR,PA
chr12_21990968_187_INS	Insertion	MLIP	Intron	LR,PA
chr12_22033074_206_INS	Insertion	TINAG	Intron	LR,AS,SR
chr12_22033083_204_INS	Insertion	TINAG	Intron	PA
chr12_22069514_-210_DEL	Deletion	TINAG	Intron	LR,AS,SR,PA	LR,SR,PA	LR,AS	LR,AS,SR,PA	LR,SR	LR,SR,PA	LR,SR,PA	LR,SR,PA	LR	LR,AS,SR,PA		LR,AS,SR
chr12_22778762_214_INS	Insertion	HCRTR2	Intron	LR,AS
chr12_22778764_215_INS	Insertion	HCRTR2	Intron	PA
chr12_22793419_108_INS	Insertion	HCRTR2	Intron	LR,AS,PA	LR,AS					LR,AS	LR,AS	LR,AS		LR,AS	AS
chr12_22798223_213_INS	Insertion	HCRTR2	Intron	LR,AS
chr12_22798225_205_INS	Insertion	HCRTR2	Intron	PA
chr12_22825479_191_INS	Insertion	HCRTR2	Intron	LR,AS,SR
chr12_22825481_188_INS	Insertion	HCRTR2	Intron	PA
chr12_22846346_-79_DEL	Deletion	HCRTR2	Intron	LR,AS,SR,PA	LR,AS,SR,PA	LR,AS	LR,AS,SR,PA	LR,SR,PA	LR,AS,SR,PA	LR,AS,SR,PA	LR,AS,SR,PA	LR,AS,SR,PA	LR,AS,SR,PA	LR,AS,SR,PA	LR,AS,SR,PA
chr12_2312106_-60_DEL	Deletion	HLA-DRB1	Intron	SR	SR		SR			SR	LR,SR,PA	SR	SR		LR,AS,SR,PA
chr12_23166019_202_INS	Insertion	HMGCLL1	Intron	LR,AS,SR
chr12_23166021_196_INS	Insertion	HMGCLL1	Intron	PA						PA					PA
chr12_23171986_-133_DEL	Deletion	HMGCLL1	Intron	LR,AS
chr12_23674160_-230_DEL	Deletion	COL21A1	Intron	LR,AS,SR,PA	LR,SR			LR,SR,PA	LR,SR	LR,AS,SR,PA		LR,AS,SR,PA	LR,AS,SR,PA	LR,AS,SR,PA	LR,AS,SR,PA
chr12_23712132_225_INS	Insertion	COL21A1	Intron	LR,AS,SR
chr12_23712134_221_INS	Insertion	COL21A1	Intron	PA
chr12_23717461_1573_INS	Insertion	COL21A1	Intron	LR,PA
chr12_23718709_217_INS	Insertion	COL21A1	Intron	LR,AS
chr12_23718712_219_INS	Insertion	COL21A1	Intron	PA
chr12_23729973_201_INS	Insertion	COL21A1	Intron	LR,AS,PA			LR,AS,PA		LR,AS,PA			LR,AS,PA		LR,AS,PA
chr12_2406363_-195_DEL	Deletion	DLA-DQB1	Intron	LR,SR,PA	SR		LR,AS,SR,PA				SR	SR		LR,AS,SR,PA
chr12_2407993_-213_DEL	Deletion	DLA-DQB1	Intron	LR,SR,PA	LR,AS,SR,PA	LR,AS	LR,AS,SR,PA		LR,AS,SR,PA	LR,AS,SR,PA	LR,AS,SR,PA	LR,SR,PA	LR,AS,SR,PA	LR,AS,SR	LR,AS,SR,PA
chr12_24458521_-187_DEL	Deletion	BEND6	Intron	LR,AS,SR,PA						LR,AS,SR,PA				LR,SR,PA	LR,AS,SR,PA
chr12_24525063_380_INS	Insertion	ZNF451	Intron	LR,AS
chr12_24525065_375_INS	Insertion	ZNF451	Intron	PA
chr12_24661804_209_INS	Insertion	RAB23	Intron	LR,AS
chr12_24661806_203_INS	Insertion	RAB23	Intron	PA
chr12_24780494_-210_DEL	Deletion	PRIM2	Intron	LR,AS,SR,PA		LR,AS	LR,AS,SR,PA			LR,AS,SR,PA	LR,SR,PA	AS,SR	LR,AS,SR,PA	LR,AS,SR,PA	LR,AS,SR,PA
chr12_24783465_112_INS	Insertion	PRIM2	Intron	LR,AS
chr12_24783505_104_INS	Insertion	PRIM2	Intron	PA
chr12_24791943_205_INS	Insertion	PRIM2	Intron	LR,AS
chr12_24791945_202_INS	Insertion	PRIM2	Intron	PA						PA
chr12_24796433_104_INS	Insertion	PRIM2	Intron	LR,PA						PA
chr12_24814635_-210_DEL	Deletion	PRIM2	Intron	LR,AS,SR,PA			LR,AS,SR,PA			LR,AS,SR,PA	LR,AS	LR,AS,SR,PA	LR,AS,SR,PA	LR,PA	LR,AS,SR,PA
chr12_248276_200_INS	Insertion	ENPP3	Intron	LR,AS
chr12_248278_192_INS	Insertion	ENPP3	Intron	PA
chr12_25066034_202_INS	Insertion	PRIM2	Intron	LR,AS,SR
chr12_25066036_199_INS	Insertion	PRIM2	Intron	PA
chr12_2544489_232_INS	Insertion	DLA-DOB	Intron	PA			PA
chr12_2544498_244_INS	Insertion	DLA-DOB	Intron	LR,AS
chr12_2545424_-77_DEL	Deletion	DLA-DOB	Intron	LR,AS						LR,AS
chr12_2550084_-221_DEL	Deletion	DLA-DOB	Intron	LR
chr12_2553675_199_INS	Insertion	DLA-DOB	Intron	LR,PA
chr12_258738_208_INS	Insertion	ENPP3	Intron	LR,AS
chr12_258740_207_INS	Insertion	ENPP3	Intron	PA
chr12_25884002_-126_DEL	Deletion	KHDRBS2	Intron	SR	SR		SR	SR	LR,SR	SR	LR,SR	SR	SR	SR	LR,SR
chr12_25884022_111_INS	Insertion	KHDRBS2	Intron	LR,PA			LR,PA
chr12_2590484_224_INS	Insertion	PSMB9	Intron	LR,AS,SR
chr12_2590484_243_INS	Insertion	PSMB9	Intron	PA
chr12_25959895_62_INS	Insertion	KHDRBS2	Intron	LR,AS,PA
chr12_26021410_-53_DEL	Deletion	KHDRBS2	Intron	LR,AS,SR,PA	LR,AS,SR,PA				LR,AS,SR,PA	LR,SR,PA	LR,AS,SR,PA	LR,AS,SR,PA		LR,SR,PA	AS,SR
chr12_26089222_-217_DEL	Deletion	KHDRBS2	Intron	LR,AS,SR,PA		LR,AS	LR,AS,SR,PA			LR,SR	LR,AS,SR,PA	SR	LR,AS,SR,PA	LR,SR,PA	AS,SR
chr12_26100129_-67_DEL	Deletion	KHDRBS2	Intron	LR,AS,SR,PA	LR,AS,SR,PA	LR,AS	LR,AS,SR,PA	SR	LR,AS,SR,PA	LR,AS,SR,PA	LR,AS,SR,PA	LR,AS,SR,PA	LR,AS,SR,PA	LR,AS,SR,PA	LR,AS,SR,PA
chr12_262049_469_INS	Insertion	ENPP3	Intron	LR,PA						LR,PA					LR,PA
chr12_266105_542_INS	Insertion	ENPP3	Intron	LR,AS
chr12_266118_528_INS	Insertion	ENPP3	Intron	PA
chr12_266803_-230_DEL	Deletion	ENPP3	Intron	LR,AS,SR,PA	LR,AS,SR,PA	LR,AS	LR,AS,SR,PA		LR,SR,PA	LR,AS,SR,PA	LR,AS,SR,PA	LR,AS,SR,PA	LR,AS,SR,PA	LR,AS,SR,PA	LR,AS,SR,PA
chr12_271813_205_INS	Insertion	ENPP3	Intron	LR,AS,SR
chr12_271815_202_INS	Insertion	ENPP3	Intron	PA
chr12_2856395_-206_DEL	Deletion	VPS52	Intron	LR,SR,PA		LR,AS	LR,AS,SR,PA		LR,AS,PA		LR,AS,SR,PA	LR,AS,SR,PA	LR,AS,SR,PA	LR,AS,SR,PA	LR,AS,SR,PA
chr12_285749_257_INS	Insertion	ENPP3	Intron	LR
chr12_2894904_-197_DEL	Deletion	TAPBP	3 Prime UTR	LR,SR,PA		LR,AS	LR,AS,SR,PA						LR,AS,SR,PA
chr12_31620427_-56_DEL	Deletion	ADGRB3	Intron	LR,AS,SR,PA	LR,SR		LR,AS,SR,PA	LR,SR,PA	LR,AS,SR	LR,AS,SR,PA	LR,AS,SR,PA		LR,AS,SR,PA	LR,AS,SR,PA	SR
chr12_31663243_-207_DEL	Deletion	ADGRB3	Intron	LR,SR,PA	LR,AS,SR,PA	LR,AS	LR,AS,SR,PA	LR,SR,PA	LR,SR,PA	LR,SR,PA	LR,SR,PA	LR,AS,SR,PA	LR,AS,SR,PA	LR,AS,SR,PA	LR,AS,SR
chr12_31699454_-53_DEL	Deletion	ADGRB3	Intron	LR,AS,SR,PA	LR,AS,SR	AS	LR,AS,SR,PA	LR,SR,PA	LR,AS,SR	LR,AS,SR,PA	LR,AS,SR,PA	LR,AS,SR,PA	LR,AS,SR,PA		LR,AS,SR,PA
chr12_31720916_6339_INS	Insertion	ADGRB3	Intron	LR,PA
chr12_31724371_84_INS	Insertion	ADGRB3	Intron	AS
chr12_31768586_-223_DEL	Deletion	ADGRB3	Intron	SR		LR,AS	LR,AS,SR,PA	LR,SR,PA			LR,AS,SR,PA	SR	LR,AS,SR,PA	LR,AS,SR,PA	SR
chr12_31808286_198_INS	Insertion	ADGRB3	Intron	LR,AS,SR					LR,AS,SR,PA			LR,AS,SR
chr12_31808288_193_INS	Insertion	ADGRB3	Intron	PA
chr12_31864151_-202_DEL	Deletion	ADGRB3	Intron	LR,AS,SR,PA	LR,SR,PA	LR	LR,SR,PA		LR,AS,SR,PA	SR	LR,AS,SR,PA
chr12_320229_-196_DEL	Deletion	ENPP3	Intron	LR,AS,SR,PA	LR,AS,SR,PA	LR,AS	LR,AS,SR,PA		LR,AS,SR,PA	LR,AS,SR,PA	LR,SR,PA	LR,AS,SR,PA	LR,AS,SR,PA	LR,AS,SR,PA	AS,SR
chr12_32131409_598_INS	Insertion	ADGRB3	Intron	LR,AS	LR,AS
chr12_32131411_587_INS	Insertion	ADGRB3	Intron	PA	PA
chr12_32147918_-191_DEL	Deletion	ADGRB3	Intron	LR,AS,SR,PA	LR,AS,SR,PA	LR,AS	LR,AS,SR,PA	LR,SR,PA	LR,AS,SR,PA	LR,AS,SR,PA	LR,AS,SR,PA	LR,AS,SR,PA	LR,AS,SR,PA	LR,AS,SR,PA	LR,AS,SR,PA
chr12_32164726_-193_DEL	Deletion	ADGRB3	Intron	LR,AS,SR,PA	LR,AS,SR,PA			LR,SR,PA	LR,AS,SR,PA	LR,AS,SR,PA				LR,AS,SR,PA	LR,AS,SR,PA
chr12_32193117_201_INS	Insertion	ADGRB3	Intron	LR,AS
chr12_32194617_-456_DEL	Deletion	ADGRB3	Intron	SR					LR,SR,PA	LR,SR,PA	LR,AS,SR,PA		LR,SR,PA
chr12_32267758_221_INS	Insertion	ADGRB3	Intron	LR,PA
chr12_32512645_200_INS	Insertion	LMBRD1	Intron	LR,AS,SR					LR,AS,SR			LR,AS,SR
chr12_32512647_195_INS	Insertion	LMBRD1	Intron	PA
chr12_32531145_-287_DEL	Deletion	LMBRD1	Intron	LR
chr12_32534830_-207_DEL	Deletion	LMBRD1	Intron	LR,AS,SR,PA	LR,AS,SR,PA	LR,AS	LR,SR,PA	LR,SR,PA	LR,AS,SR	LR,AS,SR,PA	LR,AS,SR,PA	LR,AS,SR,PA	LR,AS,SR,PA	LR,AS,SR,PA	LR,AS,SR,PA
chr12_32556656_-212_DEL	Deletion	LMBRD1	Intron	LR,SR	LR,AS,SR,PA	LR,AS	LR,AS,SR,PA	LR,SR,PA	LR,AS,SR	LR,AS,SR,PA	LR,AS	LR,AS,SR,PA	LR,AS,SR,PA	LR,AS,SR	LR,SR
chr12_32569808_197_INS	Insertion	LMBRD1	Intron	LR,AS,SR
chr12_32569810_195_INS	Insertion	LMBRD1	Intron	PA
chr12_32585372_-55_DEL	Deletion	LMBRD1	Intron	LR,AS,SR,PA	LR,AS,SR,PA	LR,AS	LR,SR,PA	LR,SR,PA	LR,AS,SR,PA	LR,AS,SR,PA	LR,AS,SR,PA	LR,AS,SR,PA	LR,AS,SR,PA	LR,AS,SR,PA	LR,AS,SR,PA
chr12_32702271_6299_INS	Insertion	COL19A1	Intron	LR
chr12_32710654_-212_DEL	Deletion	COL19A1	Intron	LR,SR	LR,AS,SR,PA	LR,AS	LR,AS,SR,PA	LR,PA	LR,AS,SR	LR,AS,SR,PA	LR,AS,SR,PA	LR,AS,SR	LR,AS,SR,PA	LR,AS,SR,PA	LR,AS,SR,PA
chr12_32727039_514_INS	Insertion	COL19A1	Intron	LR,PA
chr12_32734188_272_INS	Insertion	COL19A1	Intron	LR,PA
chr12_32834802_-127_DEL	Deletion	COL19A1	Intron	LR,SR,PA	LR,AS,SR,PA	LR,AS	LR,AS,SR,PA	LR,SR,PA	LR,SR,PA	LR,AS,SR,PA	LR,AS,SR,PA	LR,AS,SR,PA	LR,AS,SR,PA	LR,AS,SR,PA	LR,AS,SR,PA
chr12_32834932_235_INS	Insertion	COL19A1	Intron	LR,PA
chr12_32962647_124_INS	Insertion	COL19A1	Intron	AS
chr12_32963686_-208_DEL	Deletion	COL19A1	Intron	LR,SR,PA	LR,AS,SR,PA	LR,AS	LR,SR,PA	LR,SR,PA	LR,AS,SR,PA	LR,SR	LR,AS,SR	LR,AS,SR,PA	LR,AS,SR,PA	LR,AS,SR,PA	LR,AS,SR,PA
chr12_33038838_218_INS	Insertion	COL9A1	Intron	LR,AS,SR
chr12_33038840_213_INS	Insertion	COL9A1	Intron	PA
chr12_33045194_-206_DEL	Deletion	COL9A1	Intron	LR,AS,SR,PA	LR,SR,PA	LR,AS	LR,AS,SR,PA	LR,SR,PA	LR,AS,SR,PA	LR,SR,PA	LR,AS,SR	LR,AS,SR,PA	LR,AS,SR,PA
chr12_33047631_-130_DEL	Deletion	COL9A1	Intron	LR,AS,SR			LR,SR			LR,AS,SR			LR,SR	LR,AS,SR	LR,AS,SR
chr12_33052803_55_INS	Insertion	COL9A1	Intron	LR,AS,PA
chr12_33392524_-88_DEL	Deletion	SMAP1	Intron	LR,PA	LR,AS,PA						LR,AS,PA		LR,AS		LR,AS,PA
chr12_33403419_-213_DEL	Deletion	SMAP1	Intron	LR
chr12_33502689_198_INS	Insertion	SMAP1	Intron	LR,AS
chr12_33508812_-109_DEL	Deletion	SMAP1	Intron	LR,SR,PA	LR,SR,PA	LR	LR,AS,SR,PA	LR,SR,PA	LR,AS,SR	SR	LR,AS,SR,PA	LR,AS,SR,PA	LR,AS,SR,PA	LR,AS,SR,PA
chr12_34535494_187_INS	Insertion	RIMS1	Intron	LR,PA
chr12_34636563_54_INS	Insertion	RIMS1	Intron	AS
chr12_34691320_374_INS	Insertion	RIMS1	Intron	LR,AS							LR,AS,PA
chr12_34691326_374_INS	Insertion	RIMS1	Intron	PA
chr12_34727460_-51_DEL	Deletion	RIMS1	Intron	LR,AS,SR,PA					SR
chr12_34761047_-119_DEL	Deletion	RIMS1	Intron	LR,AS								LR,AS
chr12_35183127_212_INS	Insertion	KCNQ5	Intron	LR,AS,SR
chr12_35183129_210_INS	Insertion	KCNQ5	Intron	PA
chr12_35236378_3463_INS	Insertion	KCNQ5	Intron	LR,PA
chr12_35273778_-6151_DEL	Deletion	KCNQ5	Intron	LR,PA	LR,AS,PA	LR,AS	LR,AS,PA		LR,AS	LR,AS,PA	LR,AS,PA	LR,AS,PA	LR,AS,PA	LR,AS,PA
chr12_35293078_-6214_DEL	Deletion	KCNQ5	Intron	LR,AS,PA	LR,AS,PA	LR,AS			LR,AS	LR,AS	LR,AS,PA	LR,AS,PA	LR,AS,PA	LR,AS,PA
chr12_35304890_6296_INS	Insertion	KCNQ5	Intron	LR,PA
chr12_35423499_-166_DEL	Deletion	KCNQ5	Intron	LR
chr12_35439416_211_INS	Insertion	KCNQ5	Intron	LR,AS
chr12_35439418_209_INS	Insertion	KCNQ5	Intron	PA
chr12_35467737_-193_DEL	Deletion	KCNQ5	Intron	LR,AS,SR,PA			LR,AS,SR,PA				LR,AS,SR,PA				LR,AS,SR,PA
chr12_35479628_-440_DEL	Deletion	KCNQ5	Intron	LR,AS,SR,PA			LR,AS,SR,PA				LR,AS,SR,PA				LR,SR,PA
chr12_3552502_396_INS	Insertion	GRM4	Intron	LR,PA
chr12_355522_210_INS	Insertion	MED23	Intron	LR,AS,SR						LR,AS,SR
chr12_355524_204_INS	Insertion	MED23	Intron	PA
chr12_35564762_-206_DEL	Deletion	KCNQ5	Intron	LR,AS,SR,PA	LR,AS,SR,PA	LR,AS	LR,SR,PA	LR,SR,PA	LR,AS,SR,PA		LR,AS,SR,PA		LR,SR,PA		LR,AS,SR
chr12_35583664_-188_DEL	Deletion	KCNQ5	Intron	LR,AS,SR,PA	LR,SR,PA	LR,AS	LR,SR,PA	LR,SR,PA	LR,AS,SR,PA			LR,SR	LR,AS,SR	SR	AS,SR
chr12_35598511_185_INS	Insertion	KCNQ5	Intron	PA
chr12_35598516_212_INS	Insertion	KCNQ5	Intron	LR,AS
chr12_35689862_207_INS	Insertion	OOEP	Intron	LR,AS									PA
chr12_35689864_204_INS	Insertion	OOEP	Intron	PA
chr12_35691364_203_INS	Insertion	OOEP	Intron	LR,AS							LR
chr12_35691366_200_INS	Insertion	OOEP	Intron	PA
chr12_35692225_192_INS	Insertion	OOEP	Intron	PA
chr12_35692230_195_INS	Insertion	OOEP	Intron	LR,AS,SR
chr12_35700035_206_INS	Insertion	OOEP	Intron	LR,AS
chr12_35700041_200_INS	Insertion	OOEP	Intron	PA
chr12_35701307_392_INS	Insertion	OOEP	Intron	PA
chr12_35701307_427_INS	Insertion	OOEP	Intron	LR,AS
chr12_35703324_60_INS	Insertion	OOEP	Intron	LR,PA
chr12_35712675_192_INS	Insertion	OOEP	Intron	PA
chr12_35754750_213_INS	Insertion	CGAS	Intron	LR,AS,PA
chr12_35763163_-196_DEL	Deletion	CGAS	Intron	LR,AS,SR,PA			LR,AS,SR,PA		LR,AS	LR,PA	LR,AS,SR,PA	LR,AS,SR,PA	LR,AS,SR,PA	LR,AS,SR,PA
chr12_35776567_205_INS	Insertion	MTO1	Intron	LR,AS,SR	LR,AS,SR							LR,AS,SR
chr12_35776569_206_INS	Insertion	MTO1	Intron	PA
chr12_35782201_-206_DEL	Deletion	MTO1	Intron	LR,AS,SR,PA	LR,AS,SR	LR,AS	LR,AS,SR,PA		LR,AS,SR,PA	LR,AS,SR,PA	LR,AS,SR	LR,AS,SR,PA	LR,SR,PA	LR,AS,SR,PA	LR,AS,SR,PA
chr12_35791938_-198_DEL	Deletion	MTO1	Intron	LR,AS,SR,PA	LR,AS,SR,PA	LR,AS	LR,AS,SR,PA	SR	LR,AS,SR,PA	LR,AS,SR,PA	LR,AS,SR	LR,AS,SR,PA	LR,AS,SR,PA	LR,AS,SR,PA	LR,AS,SR,PA
chr12_35914988_52_INS	Insertion	SLC17A5	Intron	LR,PA
chr12_35978996_199_INS	Insertion	CD109	Intron	LR,AS
chr12_35978998_198_INS	Insertion	CD109	Intron	PA
chr12_36013830_81_INS	Insertion	CD109	Intron	LR
chr12_37144932_96_INS	Insertion	TMEM30A	Intron	LR,AS
chr12_37146698_-180_DEL	Deletion	TMEM30A	Intron	LR,AS,PA
chr12_37155320_-205_DEL	Deletion	TMEM30A	Intron	LR,SR,PA		LR,AS			LR,AS,SR,PA	LR,SR,PA			LR,AS,SR,PA
chr12_37479652_77_INS	Insertion	SENP6	Intron	LR,AS,PA
chr12_37505559_-220_DEL	Deletion	SENP6	Intron	LR,AS,SR,PA	LR,SR,PA	LR,AS	LR,AS,SR,PA	LR,SR,PA	LR,AS,SR,PA	LR,SR,PA	LR,AS,SR,PA	LR,AS,SR,PA	LR,AS,SR,PA	LR,AS,SR,PA	LR,AS,SR,PA
chr12_37536730_258_INS	Insertion	SENP6	Intron	PA
chr12_37536742_295_INS	Insertion	SENP6	Intron	LR,AS
chr12_3757960_-227_DEL	Deletion	NUDT3	Intron	LR,AS,PA	LR,AS,PA	LR,AS	LR,AS,PA			LR,AS,PA	LR,AS,PA	LR,AS,PA	LR,AS,PA	LR,AS,PA	LR,AS,PA
chr12_3782612_-204_DEL	Deletion	NUDT3	Intron	LR,AS,SR,PA	LR,AS,SR,PA	LR,AS	LR,SR,PA			LR,AS,SR,PA		SR	LR,AS,SR,PA	LR,AS,SR	LR,AS,SR,PA
chr12_383432_-218_DEL	Deletion	MED23	Intron	LR,AS,SR,PA	LR,AS,SR,PA	LR,AS	LR,AS,SR,PA			LR,AS,SR,PA		LR,AS,SR,PA	LR,SR	LR,AS,SR,PA	LR,SR,PA
chr12_401601_-214_DEL	Deletion	MED23	Intron	LR,AS,SR,PA		LR,AS	LR,AS,SR,PA			LR,AS,SR,PA	LR,SR,PA	LR,AS,SR,PA	LR,SR,PA	LR,AS,SR,PA	AS,SR
chr12_40355723_182_INS	Insertion	HMGN3	Intron	LR,AS
chr12_4041329_204_INS	Insertion	ILRUN	Intron	LR,AS,SR			LR,AS,SR
chr12_4041331_205_INS	Insertion	ILRUN	Intron	PA						PA
chr12_4052610_-194_DEL	Deletion	ILRUN	Intron	LR,AS,SR		LR,AS	LR,AS,SR,PA		LR,SR,PA	LR,AS,SR,PA	LR,AS,SR,PA	LR,SR	LR,AS,SR,PA	LR,SR	LR,AS,SR,PA
chr12_40671392_198_INS	Insertion	LCA5	Intron	LR,AS
chr12_40671394_183_INS	Insertion	LCA5	Intron	PA
chr12_40676492_-53_DEL	Deletion	LCA5	Intron	LR,AS,SR,PA	LR,AS,SR,PA	LR,AS	LR,AS,SR,PA	LR,SR,PA	LR,AS,SR	LR,AS,SR,PA	LR,AS,SR	LR,AS,SR,PA	LR,AS,SR,PA	AS,SR	LR,AS,SR,PA
chr12_4108771_-215_DEL	Deletion	ILRUN	Intron	LR,SR,PA	LR,AS,SR,PA	LR,AS	LR,AS,SR,PA		LR,SR	LR,AS,SR,PA	LR,AS,SR,PA	LR,AS,SR,PA	LR,AS,SR,PA	LR,AS,SR,PA	LR,AS,SR,PA
chr12_4109642_62_INS	Insertion	ILRUN	Intron	LR,AS,PA
chr12_4115266_-201_DEL	Deletion	ILRUN	Intron	LR,AS,SR,PA		LR,AS	LR,AS,SR,PA		LR,SR,PA	LR,AS,SR,PA	LR,AS,SR,PA		LR,AS,SR	LR,SR,PA	LR,AS,SR,PA
chr12_4117751_-282_DEL	Deletion	ILRUN	Intron	LR,AS,SR,PA			LR,AS,SR,PA		LR,SR	LR,AS,SR,PA			LR,AS,SR,PA	LR,SR,PA	LR,AS,SR,PA
chr12_4126627_228_INS	Insertion	ILRUN	Intron	LR,AS
chr12_4126629_225_INS	Insertion	ILRUN	Intron	PA
chr12_4241688_-224_DEL	Deletion	BLTP3A	Intron	LR,AS,SR	LR,AS,SR,PA		LR,AS,SR,PA		LR,SR,PA	LR,AS,SR,PA			LR,SR,PA	LR,SR,PA	LR,AS,SR,PA
chr12_4253023_224_INS	Insertion	BLTP3A	Intron	LR,AS
chr12_4253025_219_INS	Insertion	BLTP3A	Intron	PA	PA
chr12_4260006_86_INS	Insertion	BLTP3A	Intron	LR,PA
chr12_42904192_195_INS	Insertion	IBTK	Intron	LR,AS
chr12_42904194_197_INS	Insertion	IBTK	Intron	PA
chr12_42923093_197_INS	Insertion	IBTK	Intron	LR,AS
chr12_42923108_200_INS	Insertion	IBTK	Intron	PA
chr12_42937631_150_INS	Insertion	IBTK	Intron	AS
chr12_42969892_-229_DEL	Deletion	IBTK	Intron	LR,AS,SR,PA	LR,AS,SR,PA		LR,AS,SR,PA		LR,SR,PA	LR,AS,SR,PA	LR,AS,SR,PA		LR,AS,SR,PA	LR,SR,PA	LR,AS,SR,PA
chr12_43729086_-214_DEL	Deletion	DOP1A	Intron	LR,SR,PA	LR,SR,PA	LR,AS	LR,AS,SR,PA	LR,SR	LR,AS	LR,SR,PA		LR,SR,PA	LR,AS,SR,PA	LR,AS,SR,PA	AS
chr12_43735185_-212_DEL	Deletion	DOP1A	Intron	LR,AS,SR,PA	LR,AS,SR,PA	LR,AS	LR,AS,SR,PA	LR,SR,PA	LR,AS,SR	LR,AS,SR,PA	LR,AS,SR,PA	LR,AS,SR,PA	LR,AS,SR,PA	LR,AS,SR,PA	LR,AS,SR,PA
chr12_43758362_197_INS	Insertion	DOP1A	Intron	PA
chr12_43760698_-212_DEL	Deletion	DOP1A	Intron	LR,SR,PA	LR,SR,PA	LR,AS	LR,AS,SR,PA			LR,SR,PA		AS,SR	LR,SR,PA	LR,SR,PA	SR
chr12_43778284_222_INS	Insertion	DOP1A	Intron	LR,AS,SR
chr12_43778293_215_INS	Insertion	DOP1A	Intron	PA
chr12_43853981_199_INS	Insertion	ME1	Intron	LR,AS
chr12_43853984_198_INS	Insertion	ME1	Intron	PA
chr12_43865551_230_INS	Insertion	ME1	Intron	LR,AS,SR
chr12_43865553_220_INS	Insertion	ME1	Intron	PA
chr12_43989023_-401_DEL	Deletion	ME1	Intron	LR
chr12_44162586_282_INS	Insertion	SNAP91	Intron	LR
chr12_44245122_-191_DEL	Deletion	SNAP91	Intron	LR,SR,PA											LR,AS,SR,PA
chr12_44316497_205_INS	Insertion	CYB5R4	Intron	LR,PA
chr12_44325753_-86_DEL	Deletion	CYB5R4	Intron	LR
chr12_44355659_225_INS	Insertion	CYB5R4	Intron	LR,PA
chr12_44587196_116_INS	Insertion	MRAP2	Intron	LR
chr12_44617505_-6372_DEL	Deletion	CEP162	Intron	LR,AS,SR,PA	LR,AS,SR,PA	LR,AS	LR,AS,SR,PA	LR,SR,PA	LR,PA		LR,AS,SR			LR,AS,SR,PA	LR,AS,SR,PA
chr12_44661444_-200_DEL	Deletion	CEP162	Intron	LR
chr12_44678727_-55_DEL	Deletion	CEP162	Intron	LR,PA		LR,AS	LR,AS,PA							AS
chr12_45699118_79_INS	Insertion	NT5E	Intron	LR,AS
chr12_45772745_-51_DEL	Deletion	SNX14	Intron	LR,SR,PA	LR,AS,SR,PA	LR,AS	LR,AS,SR,PA	SR	LR,AS,SR,PA	SR		LR,AS,SR,PA	LR,AS,SR,PA	SR	LR,AS,SR,PA
chr12_45791187_-62_DEL	Deletion	SNX14	Intron	AS						LR,AS,PA			LR,AS,PA
chr12_45814400_-199_DEL	Deletion	SNX14	Intron	LR,SR,PA	LR,AS,SR,PA	LR,AS	LR,AS,SR,PA	LR,SR,PA	LR,AS,SR,PA		LR,AS,SR,PA	LR,AS,SR,PA	LR,AS,SR,PA		LR,AS,SR,PA
chr12_4628337_-208_DEL	Deletion	ZNF76	Intron	LR,AS,SR,PA	LR,AS,SR,PA	LR,AS	LR,SR,PA			LR,SR,PA	LR,AS,SR,PA		LR,AS,SR,PA		LR,AS,SR,PA
chr12_46693373_-58_DEL	Deletion	HTR1E	Intron	LR
chr12_46693552_-119_DEL	Deletion	HTR1E	Intron	LR
chr12_46693738_-155_DEL	Deletion	HTR1E	Intron	LR
chr12_46694292_-342_DEL	Deletion	HTR1E	Intron	LR
chr12_46694815_-142_DEL	Deletion	HTR1E	Intron	LR
chr12_46695082_-250_DEL	Deletion	HTR1E	Intron	LR
chr12_46708878_-103_DEL	Deletion	HTR1E	Intron	LR,PA
chr12_46711993_1021_INS	Insertion	HTR1E	Intron	LR,AS		LR,AS					LR,AS,PA	LR,AS	LR,AS
chr12_46718107_201_INS	Insertion	HTR1E	Intron	PA
chr12_46718680_208_INS	Insertion	HTR1E	Intron	LR,PA
chr12_46720643_-238_DEL	Deletion	HTR1E	Intron	LR		LR						LR
chr12_46720644_203_INS	Insertion	HTR1E	Intron	LR
chr12_46720912_127_INS	Insertion	HTR1E	Intron	LR,PA
chr12_46722526_-210_DEL	Deletion	HTR1E	Intron	LR,AS,SR,PA	LR,AS,SR,PA	LR,AS	LR,AS,SR,PA	LR,SR,PA	LR,AS,SR,PA	LR,AS,SR,PA	LR,AS,SR,PA	LR,AS,SR,PA	LR,AS,SR,PA	LR,AS,SR,PA	LR,AS,SR,PA
chr12_46760835_184_INS	Insertion	HTR1E	Intron	LR,AS,PA
chr12_46765662_-66_DEL	Deletion	HTR1E	Intron	SR	LR,SR,PA				SR	SR	SR	LR,AS,SR,PA	LR,AS,SR,PA		SR
chr12_46903274_-206_DEL	Deletion	ZNF292	Intron	LR,SR,PA	LR,AS,SR,PA	LR,AS	LR,AS,SR,PA	LR,SR,PA	LR,AS,SR	LR,AS,SR,PA	LR,AS,SR,PA	LR,AS,SR,PA	LR,AS,SR,PA	LR,AS,SR,PA	LR,AS,SR,PA
chr12_46917064_-221_DEL	Deletion	ZNF292	Intron	LR,PA
chr12_46918112_217_INS	Insertion	ZNF292	Intron	LR,AS
chr12_46918114_214_INS	Insertion	ZNF292	Intron	PA						PA
chr12_47171243_-224_DEL	Deletion	CFAP206	Intron	LR,AS,SR,PA	LR,AS,SR,PA	LR,AS	LR,AS,SR,PA	LR,SR,PA	LR,AS,SR	LR,AS,SR,PA	LR,AS,SR,PA	LR,AS,SR,PA	LR,AS,SR,PA	LR,AS,SR,PA	LR,AS,SR,PA
chr12_47283377_-218_DEL	Deletion	ORC3	Intron	LR,AS,SR,PA	LR,SR,PA	LR,AS	LR,AS,SR,PA	LR,SR,PA	LR,AS,SR	LR,AS,SR,PA	LR,AS,SR,PA	LR,AS,SR,PA	LR,AS,SR,PA	LR,AS,SR,PA
chr12_47318629_-470_DEL	Deletion	ORC3	Intron	LR,SR,PA					LR,AS,SR,PA			LR,AS
chr12_47320052_-248_DEL	Deletion	ORC3	Intron	LR,AS,SR,PA	LR,SR,PA	LR,AS	LR,AS,SR,PA	LR,SR,PA	LR,AS,SR,PA	LR,AS,SR,PA	LR,AS,SR,PA	LR,AS,SR,PA	LR,AS,SR	LR,AS,SR,PA
chr12_4766647_55_INS	Insertion	FANCE	Intron	LR,PA
chr12_4766726_-89_DEL	Deletion	FANCE	Intron	LR,PA		LR				LR,PA				LR,PA	LR,PA
chr12_48269832_-193_DEL	Deletion	RNGTT	Intron	LR,SR,PA	LR,SR		LR,AS,SR,PA	LR,SR,PA	LR,AS,SR			LR,AS,SR,PA	LR,SR,PA
chr12_48344279_91_INS	Insertion	RNGTT	Intron	LR,AS
chr12_48369494_165_INS	Insertion	RNGTT	Intron	LR,AS,PA
chr12_48451132_-60_DEL	Deletion	RNGTT	Intron	LR,AS,SR,PA	LR,AS,SR,PA	LR,AS	LR,AS,SR,PA	LR,SR,PA	LR,AS,SR,PA	LR,AS,SR,PA	LR,AS,SR,PA	LR,AS,SR,PA	LR,AS,SR,PA	LR,AS,SR,PA	LR,AS,SR,PA
chr12_48572937_195_INS	Insertion	SRSF12	3 Prime UTR	LR,AS,PA
chr12_48611891_-214_DEL	Deletion	SRSF12	Intron	LR,AS,SR,PA	LR,AS,SR,PA	LR,AS	LR,AS,SR,PA			LR,AS,SR,PA	LR,AS,SR,PA	LR,AS,SR,PA	LR,AS,SR,PA	LR,AS,SR,PA	LR,AS,SR,PA
chr12_48817823_229_INS	Insertion	RRAGD	Intron	LR,AS								LR,AS	LR,AS	LR,AS	LR,AS
chr12_48817825_222_INS	Insertion	RRAGD	Intron	PA
chr12_48895436_172_INS	Insertion	ANKRD6	Intron	LR,AS,PA
chr12_48914059_-213_DEL	Deletion	ANKRD6	Intron	LR,SR,PA	LR,SR			LR,SR,PA	LR,AS,SR		LR,AS,SR,PA
chr12_48924624_-158_DEL	Deletion	ANKRD6	Intron	LR,SR,PA	LR,SR,PA		LR,AS,SR,PA	LR,SR,PA	LR,SR	LR,AS,SR,PA	LR,AS,SR,PA	LR,AS,SR,PA	LR,SR,PA	LR,AS,SR,PA	LR,AS,SR,PA
chr12_48927165_83_INS	Insertion	ANKRD6	Intron	LR,AS,PA
chr12_48942610_53_INS	Insertion	ANKRD6	Intron	LR,AS,PA
chr12_48944943_201_INS	Insertion	ANKRD6	Intron	LR,AS
chr12_48959130_-203_DEL	Deletion	ANKRD6	Intron	LR,SR,PA	LR,AS,SR,PA				LR,SR		LR,AS,SR,PA	LR,AS,SR,PA		LR,SR	AS,SR
chr12_48994229_-183_DEL	Deletion	ANKRD6	Intron	LR,AS,SR,PA				LR,SR,PA	LR,AS,SR,PA		LR,AS,SR,PA			LR,SR,PA	LR,AS,SR,PA
chr12_49267007_-97_DEL	Deletion	CASP8AP2	Intron	LR,SR						LR,AS,SR,PA				LR,AS,SR
chr12_49285300_-225_DEL	Deletion	CASP8AP2	Intron	LR
chr12_4947745_-5592_DEL	Deletion	FKBP5	Intron	LR,AS,SR						LR,AS,SR	LR,AS,SR
chr12_4975905_-223_DEL	Deletion	FKBP5	Intron	LR,AS,SR,PA	LR,AS,SR,PA	LR,AS	LR,AS,SR,PA		LR,AS,SR,PA	LR,AS,SR,PA	LR,AS,SR,PA	LR,AS,SR,PA	LR,AS,SR,PA		AS,SR
chr12_49911828_-220_DEL	Deletion	MAP3K7	Intron	LR,AS,SR,PA	LR,SR,PA		LR,AS,SR,PA		LR,AS,SR,PA	LR,AS,SR,PA	LR,AS,SR,PA	LR,AS,SR,PA	LR,AS,SR	LR,AS,SR,PA	LR,AS,SR,PA
chr12_49951312_116_INS	Insertion	MAP3K7	Intron	LR,AS
chr12_49954479_-231_DEL	Deletion	MAP3K7	Intron	LR,AS,SR,PA	LR,AS,SR,PA	LR,AS	LR,AS,SR,PA		LR,AS,SR,PA	LR,AS,SR,PA	LR,AS,SR,PA	LR,AS,SR,PA	LR,AS,SR,PA	LR,AS,SR,PA	LR,AS,SR,PA
chr12_5098763_-222_DEL	Deletion	LHFPL5	Intron	LR,AS,SR,PA	LR,AS,SR,PA	LR,AS				LR,AS,SR,PA	LR,AS,SR	LR,AS,SR,PA	LR,AS,SR,PA	LR,AS,SR,PA	LR,AS,SR,PA
chr12_5155802_115_INS	Insertion	SRPK1	Intron	LR,AS,SR
chr12_5155804_110_INS	Insertion	SRPK1	Intron	PA
chr12_5157546_-202_DEL	Deletion	SRPK1	Intron	LR,SR,PA	LR,AS,SR	LR,AS	LR,AS,SR,PA		LR,AS,SR,PA	LR,AS,SR,PA	LR,AS,SR,PA	LR,AS,SR,PA	LR,AS,SR,PA	LR,AS,SR,PA	LR,AS,SR,PA
chr12_5161048_197_INS	Insertion	SRPK1	Intron	LR,AS,SR
chr12_5161073_192_INS	Insertion	SRPK1	Intron	PA
chr12_5169356_233_INS	Insertion	SRPK1	Intron	PA											PA
chr12_5172308_-60_DEL	Deletion	SRPK1	Intron	LR
chr12_5192796_213_INS	Insertion	SRPK1	Intron	PA
chr12_5192799_210_INS	Insertion	SRPK1	Intron	LR,AS
chr12_5202313_207_INS	Insertion	SRPK1	Intron	LR,PA
chr12_5204295_-206_DEL	Deletion	SRPK1	Intron	LR,AS,SR,PA	LR,AS,SR,PA	LR,AS			LR,SR,PA	LR,AS,SR,PA	LR,AS,SR,PA	LR,AS,SR,PA	LR,AS,SR,PA	LR,AS,SR,PA	LR,AS,SR,PA
chr12_5208576_-213_DEL	Deletion	SRPK1	Intron	LR,AS,SR,PA	LR,AS,SR,PA	LR,AS	LR,AS,SR,PA		LR,SR,PA	LR,AS,SR,PA	LR,AS,SR	LR,AS,SR,PA	LR,AS,SR,PA	LR,AS,SR,PA	LR,AS,SR,PA
chr12_52353600_467_INS	Insertion	EPHA7	Intron	LR,PA
chr12_52356821_-213_DEL	Deletion	EPHA7	Intron	LR,AS,SR,PA	LR,SR,PA		LR,AS,SR,PA	LR,SR,PA		LR,AS,SR,PA	LR,AS,SR,PA			LR,SR,PA
chr12_52382556_-208_DEL	Deletion	EPHA7	Intron	LR,SR,PA	LR,SR		LR,AS,SR,PA	LR,SR,PA		LR,AS,SR,PA	LR,SR,PA
chr12_52430966_-205_DEL	Deletion	EPHA7	Intron	LR,SR,PA	LR,SR,PA		LR,AS,SR,PA	LR,SR,PA		LR,AS,SR,PA	LR,AS,SR,PA	LR,AS,SR,PA	LR,SR,PA
chr12_52450581_144_INS	Insertion	EPHA7	Intron	PA
chr12_52453822_-70_DEL	Deletion	EPHA7	Intron	LR,AS,SR,PA	LR,AS,SR,PA		LR,AS,SR,PA	LR,SR,PA	LR,AS,SR,PA	LR,AS,SR,PA		AS,SR	LR,SR,PA	LR,AS,SR
chr12_52465999_55_INS	Insertion	EPHA7	Intron	AS
chr12_5347472_-205_DEL	Deletion	MAPK14	Intron	LR,AS,SR,PA	LR,AS,SR,PA	LR,AS	LR,AS,SR,PA		LR,SR,PA	LR,AS,SR,PA	LR,AS,SR,PA		LR,AS,SR,PA	LR,AS,SR,PA
chr12_54416799_147_INS	Insertion	MANEA	Intron	LR,AS
chr12_54439212_-227_DEL	Deletion	MANEA	Intron	LR,SR		LR,AS	LR,AS,SR,PA	LR,SR,PA			LR,AS,SR,PA	LR,AS,SR,PA	LR,AS,SR,PA	LR,AS,SR,PA	LR,AS,SR,PA
chr12_55274974_-427_DEL	Deletion	UFL1	Intron	LR,AS,SR,PA	LR,AS,SR,PA	LR,AS	LR,AS,SR,PA	SR	SR	LR,AS,SR,PA	LR,AS,SR,PA	LR,AS,SR,PA	LR,AS,SR,PA	LR,AS,SR,PA
chr12_55278378_-203_DEL	Deletion	UFL1	Intron	LR,AS,SR,PA	LR,AS,SR,PA	LR,AS	LR,AS,SR,PA			LR,AS,SR,PA	LR,AS,SR,PA	LR,AS,SR,PA	LR,AS,SR,PA	LR,AS,SR,PA
chr12_55279843_208_INS	Insertion	UFL1	Intron	LR,AS								LR,AS
chr12_55279845_203_INS	Insertion	UFL1	Intron	PA
chr12_55329697_-205_DEL	Deletion	FHL5	Intron	LR,AS,SR,PA	LR,SR		LR,SR,PA	LR,SR,PA		LR,AS,SR,PA				LR,AS,SR,PA	LR,AS,SR,PA
chr12_55486604_-214_DEL	Deletion	GPR63	Intron	LR,AS,SR,PA	LR,SR,PA	LR,AS		LR,SR,PA		LR,AS,SR,PA	LR,AS,SR,PA	LR,SR,PA	LR,AS,SR,PA	LR,AS,SR	LR,AS,SR
chr12_55504705_230_INS	Insertion	GPR63	Intron	LR,PA
chr12_55504709_51_INS	Insertion	GPR63	Intron	AS
chr12_55515185_78_INS	Insertion	GPR63	Intron	LR,PA
chr12_55639858_-57_DEL	Deletion	KLHL32	Intron	LR,SR,PA	LR,SR,PA		LR,AS,SR,PA			LR,SR,PA	SR	LR,AS,SR,PA		SR	LR,AS,SR,PA
chr12_55641566_-52_DEL	Deletion	KLHL32	Intron	LR,SR,PA	LR,AS,SR,PA		LR,AS,SR,PA	LR,SR,PA		LR,SR		LR,AS,SR,PA	LR,AS,SR,PA	LR,AS,SR,PA
chr12_55656935_-56_DEL	Deletion	KLHL32	Intron	LR,PA
chr12_55680547_705_INS	Insertion	KLHL32	Intron	LR
chr12_55790395_-210_DEL	Deletion	KLHL32	Intron	LR,SR,PA	LR,AS,SR,PA	LR,AS	LR,AS,SR,PA			LR,SR,PA	LR,AS,SR,PA	AS,SR	LR,AS,SR,PA	LR,AS,SR,PA	LR,AS,SR,PA
chr12_55814784_-89_DEL	Deletion	KLHL32	Intron	LR								LR		LR
chr12_55814908_-51_DEL	Deletion	KLHL32	Intron	AS	AS		AS		AS	AS		AS		AS
chr12_55818483_200_INS	Insertion	KLHL32	Intron	LR,AS
chr12_55818485_195_INS	Insertion	KLHL32	Intron	PA
chr12_577462_-212_DEL	Deletion	MRPS18B	Intron	LR,AS,SR,PA		LR,AS	LR,AS,SR,PA			LR,AS,SR,PA	LR,AS,PA	LR,AS,SR,PA	LR,AS,SR,PA	LR,AS,SR,PA	AS,SR
chr12_57782783_188_INS	Insertion	FAXC	Intron	LR,PA
chr12_57787279_210_INS	Insertion	FAXC	Intron	LR,AS
chr12_57787295_177_INS	Insertion	FAXC	Intron	PA
chr12_57813047_-69_DEL	Deletion	FAXC	Intron	LR,SR,PA			LR,AS,SR,PA	LR,SR,PA	LR,AS,SR,PA	LR,AS,SR,PA		LR,AS,SR,PA
chr12_57825580_-206_DEL	Deletion	FAXC	Intron	LR,SR,PA	LR,AS,SR,PA		LR,AS,SR,PA	LR,SR,PA	LR,AS,SR,PA	LR,AS,SR,PA	LR,AS,SR,PA	LR,AS,SR,PA	LR,SR,PA	LR,AS,SR,PA	LR,AS,SR,PA
chr12_5802589_281_INS	Insertion	STK38	Intron	LR,AS
chr12_5802593_263_INS	Insertion	STK38	Intron	PA						PA
chr12_5811502_603_INS	Insertion	STK38	Intron	PA
chr12_5811528_618_INS	Insertion	STK38	Intron	LR,AS
chr12_5815820_-385_INS	Insertion	STK38	Intron	LR	LR
chr12_5815832_201_INS	Insertion	STK38	Intron	LR,AS
chr12_5816006_-216_DEL	Deletion	STK38	Intron	AS,SR	AS,SR	AS	LR,AS,SR,PA			AS,SR	LR,AS,SR,PA	LR,AS,SR,PA	AS,SR	AS,SR	SR
chr12_582541_221_INS	Insertion	ATAT1	Intron	LR,AS
chr12_582543_214_INS	Insertion	ATAT1	Splice Region & Intron	PA						PA
chr12_58389755_210_INS	Insertion	MCHR2	Intron	LR,PA
chr12_58394447_-54_DEL	Deletion	MCHR2	Intron	LR,SR,PA	LR,SR,PA	LR,AS	LR,AS,SR,PA	LR,SR,PA			LR,SR,PA			LR,AS,SR,PA	LR,AS,SR,PA
chr12_586456_1088_INS	Insertion	ATAT1	Intron	LR,AS										LR,AS
chr12_586458_1078_INS	Insertion	ATAT1	Intron	PA
chr12_59699970_6072_INS	Insertion	GRIK2	Intron	AS
chr12_59699970_6324_INS	Insertion	GRIK2	Intron	LR,PA
chr12_59702869_166_INS	Insertion	GRIK2	Intron	LR
chr12_59706640_145_INS	Insertion	GRIK2	Intron	LR,AS,SR
chr12_59756181_169_INS	Insertion	GRIK2	Intron	LR,AS	LR,AS	LR,AS	LR,AS			LR,AS		LR,AS	LR,AS	LR,AS
chr12_59756183_167_INS	Insertion	GRIK2	Intron	PA				LR,PA							PA
chr12_59789254_192_INS	Insertion	GRIK2	Intron	LR,AS
chr12_59789964_176_INS	Insertion	GRIK2	Intron	PA
chr12_59789967_188_INS	Insertion	GRIK2	Intron	LR,AS,SR
chr12_59797002_-92_DEL	Deletion	GRIK2	Intron	LR,SR	LR,AS,SR,PA		LR,AS,SR,PA					LR,AS,SR,PA	LR,AS,SR,PA	LR,AS,SR	LR,AS,SR
chr12_59802545_-67_DEL	Deletion	GRIK2	Intron	LR
chr12_59805632_-233_DEL	Deletion	GRIK2	Intron	LR,SR,PA	LR,PA	LR,AS	LR,SR,PA					SR			LR,AS,SR,PA
chr12_59837527_-220_DEL	Deletion	GRIK2	Intron	LR,PA						LR,AS,PA
chr12_59847672_-211_DEL	Deletion	GRIK2	Intron	LR,SR,PA	LR,SR,PA	LR,AS	LR,SR,PA			LR,AS,SR,PA		LR,AS,SR,PA		LR,AS,SR,PA
chr12_59894539_-217_DEL	Deletion	GRIK2	Intron	LR						LR		LR	LR	LR
chr12_59894672_181_INS	Insertion	GRIK2	Intron	LR
chr12_59896572_-209_DEL	Deletion	GRIK2	Intron	LR,AS,SR,PA	LR,AS,SR,PA		LR,AS,SR,PA			LR,AS,SR,PA	LR,SR,PA	LR,AS,SR			AS,SR
chr12_59901503_-195_DEL	Deletion	GRIK2	Intron	LR,PA
chr12_59924639_-218_DEL	Deletion	GRIK2	Intron	LR,PA				LR,PA
chr12_59925169_1844_INS	Insertion	GRIK2	Intron	LR
chr12_59929058_-200_DEL	Deletion	GRIK2	Intron	LR,SR,PA	LR,SR	LR,AS		LR,SR,PA	LR,AS,SR,PA			LR,AS,SR,PA		LR,AS,PA	LR,SR,PA
chr12_59930887_-212_DEL	Deletion	GRIK2	Intron	LR,SR,PA	LR,SR,PA	LR,AS	LR,SR,PA	LR,SR,PA	LR,AS,SR,PA		LR,SR,PA	LR,AS,SR	LR,AS,SR,PA	LR,AS,SR,PA	LR,SR,PA
chr12_59980155_208_INS	Insertion	GRIK2	Intron	LR,AS,SR	LR,AS,SR						LR,AS,PA	LR,AS,SR		LR,AS,SR
chr12_59980157_207_INS	Insertion	GRIK2	Intron	PA						PA
chr12_59995174_-67_DEL	Deletion	GRIK2	Intron	LR,SR,PA	LR,AS,SR		LR,AS,SR,PA	LR,SR,PA		LR,AS,SR	SR	AS,SR	LR,AS,SR	SR	SR
chr12_60032339_-2550_DEL	Deletion	GRIK2	Intron	LR
chr12_60032817_-2552_DEL	Deletion	GRIK2	Intron	AS
chr12_60095099_3404_INS	Insertion	GRIK2	Intron	LR
chr12_60159765_6404_INS	Insertion	GRIK2	Intron	LR,AS
chr12_60159768_6387_INS	Insertion	GRIK2	Intron	PA
chr12_60209938_-214_DEL	Deletion	GRIK2	Intron	LR,SR	LR,SR,PA		LR,AS,SR,PA			LR,AS,SR	LR,AS,SR,PA			LR,AS,SR	AS,SR
chr12_60218785_-214_DEL	Deletion	GRIK2	Intron	LR,SR	LR,SR,PA	LR,AS		LR,SR,PA				LR,AS,SR,PA	LR,AS,SR	LR,AS,SR	LR,AS,SR,PA
chr12_60236562_-209_DEL	Deletion	GRIK2	Intron	LR,AS,SR,PA	LR,AS,SR	LR,AS	LR,SR,PA	LR,SR,PA		LR,AS,SR,PA	LR,AS,SR,PA	LR,AS,SR,PA	LR,AS,SR,PA	LR,AS,SR,PA	LR,AS,SR
chr12_60239445_-356_DEL	Deletion	GRIK2	Intron	LR,AS,SR,PA	LR,AS,SR,PA	LR,AS	LR,AS,SR,PA	LR,SR,PA		LR,AS,SR,PA	LR,AS,SR,PA	LR,AS,SR,PA	LR,AS,SR,PA	LR,AS,SR,PA	LR,AS,SR,PA
chr12_60250065_5395_INS	Insertion	GRIK2	Intron	AS
chr12_60250065_6141_INS	Insertion	GRIK2	Intron	LR,PA
chr12_62571025_-433_DEL	Deletion	HACE1	Intron	LR,AS,SR,PA	LR,AS,SR,PA	LR,AS	SR	LR,SR,PA	LR,AS,SR	SR	LR,AS,SR,PA	LR,AS,SR	LR,AS,SR,PA	LR,SR,PA	SR
chr12_62590427_212_INS	Insertion	HACE1	Intron	LR,AS,SR		LR,AS			LR,AS,SR,PA				LR,AS,SR	LR,AS,SR
chr12_62652849_-215_DEL	Deletion	HACE1	Intron	LR,AS,SR,PA	LR,AS,SR,PA	LR,AS	LR,AS,SR,PA	LR,SR,PA	LR,SR,PA	LR,AS,SR,PA	LR,AS,SR,PA	LR,AS,SR,PA	LR,AS,SR,PA	LR,AS,SR,PA	LR,SR,PA
chr12_62729904_212_INS	Insertion	LIN28B	Intron	LR,AS	LR,AS					LR,AS
chr12_62729906_210_INS	Insertion	LIN28B	Intron	PA
chr12_629957_201_INS	Insertion	NRM	Intron	LR,AS,PA
chr12_63039226_-217_DEL	Deletion	PREP	Intron	LR,AS,SR,PA	LR,AS,SR,PA	LR,AS		LR,SR,PA	LR,AS,SR,PA	LR,AS,SR,PA	LR,SR,PA	AS,SR	LR,AS,SR,PA	LR,AS,SR,PA
chr12_63078729_200_INS	Insertion	PREP	Intron	LR,PA
chr12_63084979_-194_DEL	Deletion	PREP	Intron	LR,AS,SR,PA	LR,AS,SR,PA	LR,AS	LR,AS,SR,PA	LR,SR,PA	LR,AS,SR,PA	LR,AS,SR,PA	LR,AS,SR,PA	LR,AS,SR,PA	LR,AS,SR,PA	LR,SR,PA	LR,SR
chr12_63992368_-208_DEL	Deletion	ATG5	Intron	LR,AS,SR,PA	LR,AS,SR,PA	LR,AS	LR,AS,SR,PA	LR,SR,PA	LR,AS,SR,PA	LR,AS,SR,PA	LR,AS,SR,PA	LR,AS,SR,PA	LR,AS,SR,PA	LR,AS,PA	LR,AS,SR,PA
chr12_64001171_199_INS	Insertion	ATG5	Intron	LR,AS,PA
chr12_64291989_56_INS	Insertion	RTN4IP1	Intron	LR,AS
chr12_64302670_-198_DEL	Deletion	QRSL1	Intron	SR			LR,AS,SR,PA			LR,AS,SR,PA		SR	LR,AS,SR,PA	LR,SR,PA	LR,AS,SR,PA
chr12_64302691_-342_DEL	Deletion	QRSL1	Intron	LR
chr12_64303089_200_INS	Insertion	QRSL1	Intron	LR,PA
chr12_64304112_-212_DEL	Deletion	QRSL1	Intron	LR,AS		LR,AS	LR,AS,PA			LR,AS,PA	LR,AS
chr12_64308492_-207_DEL	Deletion	QRSL1	Intron	LR,SR,PA		LR,AS	LR,AS,SR,PA			LR,AS,SR,PA	LR,AS,SR,PA		LR,AS,SR,PA	LR,AS,SR,PA	SR
chr12_64312290_-241_DEL	Deletion	QRSL1	Intron	LR,SR,PA	LR,AS,SR,PA	LR,AS	LR,AS,SR,PA	LR,SR,PA	LR,AS,SR	LR,AS,SR,PA	LR,AS,SR,PA	LR,AS,SR,PA	LR,AS,SR,PA	LR,AS,SR,PA	LR,AS,SR,PA
chr12_64600815_107_INS	Insertion	MTRES1	Intron	LR
chr12_64600921_102_INS	Insertion	MTRES1	Intron	AS
chr12_64613820_-212_DEL	Deletion	MTRES1	Intron	LR,AS,SR,PA	LR,AS,SR,PA	LR,AS	LR,AS,SR,PA			LR,AS,SR,PA		LR,AS,SR,PA	LR,AS,SR,PA	LR,SR	LR,AS,SR,PA
chr12_64647447_-225_DEL	Deletion	BEND3	Intron	LR,SR,PA	LR,AS,SR,PA	LR,AS	LR,AS,SR,PA	SR	SR		LR,AS,SR,PA	LR,AS,SR,PA	LR,AS,SR,PA	LR,AS,SR,PA	LR,AS,SR,PA
chr12_65033834_-209_DEL	Deletion	SOBP	Intron	LR,AS,SR,PA	LR,AS,SR,PA	LR,AS	LR,AS,SR,PA			LR,AS,SR,PA	LR,SR	LR,AS,SR,PA	LR,AS,PA	LR,AS,SR,PA	LR,AS,SR,PA
chr12_65261676_1116_INS	Insertion	SCML4	Intron	LR,AS
chr12_65330640_81_INS	Insertion	SEC63	Intron	AS
chr12_65451807_190_INS	Insertion	OSTM1	Intron	LR,PA
chr12_65622684_213_INS	Insertion	SNX3	Intron	LR
chr12_6576912_80_INS	Insertion	CMTR1	Intron	LR,AS,PA
chr12_65955778_228_INS	Insertion	FOXO3	Intron	LR,AS
chr12_65955780_222_INS	Insertion	FOXO3	Intron	PA
chr12_65968033_52_INS	Insertion	FOXO3	Intron	AS						AS
chr12_65981990_217_INS	Insertion	FOXO3	Intron	LR,AS,SR
chr12_65981992_210_INS	Insertion	FOXO3	Intron	PA
chr12_66317557_205_INS	Insertion	SESN1	Intron	LR,AS,SR	LR,AS,SR
chr12_66317559_202_INS	Insertion	SESN1	Intron	PA	PA
chr12_66322269_-245_DEL	Deletion	SESN1	Intron	LR,AS,SR,PA	LR,AS,SR,PA	LR,AS	LR,AS,SR,PA			LR,AS,SR,PA	LR,AS,SR,PA	LR,AS,SR,PA	LR,SR,PA	LR,SR,PA	SR
chr12_6650261_-219_DEL	Deletion	CMTR1	Intron	LR,AS,SR,PA	LR,AS,SR,PA		LR,AS,SR,PA			LR,AS,SR,PA	LR,AS,SR	LR,AS,SR,PA		LR,AS,SR,PA	AS,SR
chr12_6666920_65_INS	Insertion	CMTR1	Intron	LR,AS
chr12_66901771_208_INS	Insertion	FIG4	Intron	PA
chr12_66901780_209_INS	Insertion	FIG4	Intron	LR,AS
chr12_6703321_215_INS	Insertion	CCDC167	Intron	LR,AS,SR
chr12_6703323_214_INS	Insertion	CCDC167	Intron	PA
chr12_6705568_192_INS	Insertion	CCDC167	Intron	LR,PA
chr12_67197236_139_INS	Insertion	WASF1	Intron	LR,AS,SR
chr12_67197247_208_INS	Insertion	WASF1	Intron	PA
chr12_67205867_-219_DEL	Deletion	WASF1	Intron	LR,AS,SR,PA	LR,AS,SR,PA		LR,AS,SR,PA			LR,AS,SR,PA	LR,AS,SR,PA		LR,AS,SR,PA	LR,AS,SR,PA	LR,SR
chr12_67238000_215_INS	Insertion	WASF1	Intron	LR,AS,SR
chr12_67238002_204_INS	Insertion	WASF1	Intron	PA
chr12_67259500_73_INS	Insertion	CDC40	Intron	LR,AS,SR
chr12_67259502_111_INS	Insertion	CDC40	Intron	PA
chr12_67259566_-211_DEL	Deletion	CDC40	Intron	LR,AS,SR	AS,SR					LR,AS,SR	SR				SR
chr12_67346239_-208_DEL	Deletion	METTL24	Intron	LR,AS,SR,PA	LR,AS,SR,PA	LR,AS	LR,AS,SR,PA		LR,SR,PA	LR,AS,SR,PA			LR,AS,SR,PA	LR,SR	LR,AS,SR,PA
chr12_67354980_178_INS	Insertion	METTL24	Intron	AS			AS				AS
chr12_67376171_906_INS	Insertion	METTL24	Intron	LR
chr12_67376427_2751_INS	Insertion	METTL24	Intron	LR
chr12_67376962_3657_INS	Insertion	METTL24	Intron	AS
chr12_67377045_2731_INS	Insertion	METTL24	Intron	LR
chr12_67382885_-221_DEL	Deletion	METTL24	Intron	LR,SR,PA	LR,SR,PA	LR,AS	LR,AS,SR,PA		LR,SR,PA	LR,SR,PA	LR,SR,PA	LR,AS	LR,AS,SR,PA	LR,AS,SR,PA	LR,AS,SR,PA
chr12_67411016_178_INS	Insertion	METTL24	5 Prime UTR	AS
chr12_67411150_182_INS	Insertion	METTL24	5 Prime UTR	LR
chr12_67500362_-210_DEL	Deletion	SLC22A16	Intron	LR,AS,SR,PA	LR,AS,SR,PA	LR,AS	LR,AS,SR,PA		LR,AS,SR,PA	LR,AS,SR,PA	LR,AS,SR,PA		LR,AS,SR,PA	LR,AS,SR,PA	LR,AS,SR,PA
chr12_67726380_-223_DEL	Deletion	CDK19	Intron	LR,SR,PA	SR				SR		LR,AS,SR,PA	LR,SR	SR	LR,SR	SR
chr12_67766191_231_INS	Insertion	AMD1	Intron	LR
chr12_67845949_73_INS	Insertion	RPF2	Intron	AS
chr12_67845964_184_INS	Insertion	RPF2	Intron	LR
chr12_67884074_-54_DEL	Deletion	RPF2	Intron	LR,PA
chr12_67902755_567_INS	Insertion	RPF2	Intron	PA
chr12_68024211_-199_DEL	Deletion	SLC16A10	Intron	LR,PA
chr12_68035134_-365_DEL	Deletion	SLC16A10	Intron	LR,PA
chr12_68094435_-230_DEL	Deletion	SLC16A10	Intron	LR,SR,PA		LR,AS					LR,AS,SR	AS,SR	LR,AS,SR,PA	LR,AS,SR,PA
chr12_68098587_-170_DEL	Deletion	SLC16A10	Intron	LR,AS,PA	LR,AS,PA	LR,AS	LR,AS,PA			LR,AS,PA	LR,AS,PA	LR,AS,PA	LR,AS,PA	LR,AS,PA	LR,AS,PA
chr12_68101658_-226_DEL	Deletion	SLC16A10	Intron	LR,AS,PA	LR,AS,PA	LR,AS	LR,AS,PA			LR,AS,PA	LR,AS,PA	LR,AS,PA	LR,AS,PA	LR,AS,PA	LR,AS,PA
chr12_68103607_206_INS	Insertion	SLC16A10	Intron	LR,AS		LR,AS								LR,AS
chr12_68119720_-219_DEL	Deletion	SLC16A10	Intron	LR,AS,SR,PA	LR,AS,SR,PA		LR,AS,SR,PA		LR,SR,PA	LR,AS,SR,PA	LR,AS,SR,PA	LR,AS,SR,PA	LR,AS,SR,PA	LR,AS,SR,PA	SR
chr12_68120851_-203_DEL	Deletion	SLC16A10	Intron	LR,AS,SR,PA	LR,AS,SR,PA	LR,AS	LR,AS,SR,PA		LR,AS,SR	LR,AS,SR,PA	LR,AS,SR,PA	LR,AS,SR,PA	LR,AS,SR,PA	LR,AS,SR,PA	AS,SR
chr12_68121470_-83_DEL	Deletion	SLC16A10	Intron	LR,AS,PA
chr12_68150434_223_INS	Insertion	MFSD4B	Intron	LR,AS
chr12_68150436_211_INS	Insertion	MFSD4B	Intron	PA
chr12_68206762_215_INS	Insertion	REV3L	Intron	LR,AS
chr12_68206764_199_INS	Insertion	REV3L	Intron	PA
chr12_682262_206_INS	Insertion	TUBB	Intron	PA
chr12_682276_116_INS	Insertion	TUBB	Intron	LR,AS
chr12_68442269_69_INS	Insertion	TRAF3IP2	Intron	LR,AS,PA
chr12_6848386_-77_DEL	Deletion	MDGA1	Intron	AS	AS									AS
chr12_68523690_160_INS	Insertion	FYN	Intron	LR,AS
chr12_68537525_-103_DEL	Deletion	FYN	Intron	LR,SR,PA	LR,AS,SR,PA		LR,AS,SR,PA	LR,SR,PA	LR,AS,SR	SR		LR,AS,SR,PA	SR	LR,SR,PA	LR,AS,SR,PA
chr12_68538916_-80_DEL	Deletion	FYN	Intron	LR,PA
chr12_68539269_-86_DEL	Deletion	FYN	Intron	LR,AS,PA	AS		LR,AS,PA					LR,AS,PA
chr12_68598103_-72_DEL	Deletion	FYN	Intron	LR,SR,PA			LR,SR,PA				LR,AS,SR,PA			LR,AS,SR,PA
chr12_68620356_-101_DEL	Deletion	FYN	Intron	LR,SR,PA	SR		LR,AS,SR,PA	LR,SR,PA	LR,AS,SR,PA	LR,AS,SR,PA	SR	LR,SR	LR,AS,SR,PA	LR,AS,SR,PA	LR,AS,SR,PA
chr12_68620457_145_INS	Insertion	FYN	Intron	LR,PA					LR,PA			LR,AS,PA
chr12_68641151_193_INS	Insertion	FYN	Intron	PA
chr12_68641157_199_INS	Insertion	FYN	Intron	LR,AS,SR
chr12_6892137_-221_DEL	Deletion	MDGA1	Intron	LR,SR,PA	LR,AS,SR,PA	LR,AS	LR,AS,SR,PA		LR,AS,SR	LR,AS,SR,PA	LR,AS,SR,PA	LR,AS,SR,PA	LR,AS,SR,PA	LR,AS,SR,PA	LR,AS,SR,PA
chr12_68977244_195_INS	Insertion	LAMA4	Intron	LR,AS
chr12_68977259_198_INS	Insertion	LAMA4	Intron	PA									PA
chr12_69043320_55_INS	Insertion	LAMA4	Intron	LR,AS						LR,AS,PA
chr12_69050678_72_INS	Insertion	LAMA4	Intron	LR,AS,PA
chr12_69059699_-83_DEL	Deletion	LAMA4	Intron	LR,AS
chr12_69064633_-210_DEL	Deletion	LAMA4	Intron	LR,AS,SR,PA			LR,SR,PA			LR,AS,SR,PA	LR,AS,SR,PA		LR,SR,PA	LR,SR,PA
chr12_7008000_-127_DEL	Deletion	ZFAND3	Intron	LR	LR	LR	LR			LR		LR	LR	LR	LR
chr12_7020569_156_INS	Insertion	ZFAND3	Intron	LR,AS
chr12_7020571_150_INS	Insertion	ZFAND3	Intron	PA
chr12_70383657_-106_DEL	Deletion	MARCKS	Intron	LR
chr12_7055903_223_INS	Insertion	ZFAND3	Intron	LR,AS
chr12_7055905_219_INS	Insertion	ZFAND3	Intron	PA
chr12_70684151_-95_DEL	Deletion	HS3ST5	Intron	LR,SR,PA	LR,AS,SR,PA	LR,AS	LR,AS,SR,PA	LR,SR,PA	LR,AS,SR,PA	LR,AS,SR,PA	LR,AS,SR,PA	LR,AS,SR,PA	LR,AS,SR,PA	LR,AS,SR,PA	LR,AS,SR,PA
chr12_70732469_-107_DEL	Deletion	HS3ST5	Intron	LR,AS,SR,PA	LR,AS,SR,PA	LR,AS	LR,AS,SR,PA	LR,SR,PA		LR,AS,SR,PA	LR,AS,SR	LR,AS,SR,PA	LR,AS,SR,PA		LR,AS,SR,PA
chr12_70741288_-258_DEL	Deletion	HS3ST5	Intron	LR,AS,SR,PA		LR,AS	LR,AS,PA			LR,AS,SR,PA	SR	SR	LR,AS,SR,PA		SR
chr12_70771696_-175_DEL	Deletion	HS3ST5	Intron	LR	LR	LR		LR		LR		LR	LR	LR	LR
chr12_70771867_174_INS	Insertion	HS3ST5	Intron	LR,PA
chr12_70779491_-947_DEL	Deletion	HS3ST5	Intron	LR
chr12_70790472_-114_DEL	Deletion	HS3ST5	Intron	LR,PA
chr12_70790948_58_INS	Insertion	HS3ST5	Intron	LR,PA
chr12_7091013_-205_DEL	Deletion	ZFAND3	Intron	LR,AS,SR,PA	LR,AS,SR,PA	LR,AS	LR,AS,SR,PA		LR,SR,PA	LR,AS,SR,PA	LR,AS,SR,PA	LR,AS,SR,PA	LR,AS,SR,PA	LR,AS,SR,PA	LR,AS,SR,PA
chr12_7166730_213_INS	Insertion	ZFAND3	Intron	LR,AS
chr12_7166732_209_INS	Insertion	ZFAND3	Intron	PA						PA
chr12_7216197_-4230_DEL	Deletion	ZFAND3	Intron	LR,AS,SR						LR,SR,PA	LR,AS,SR	LR,AS,SR	SR
chr12_72168702_-272_DEL	Deletion	FRK	Intron	LR,AS,SR	LR,AS,SR		SR			LR,SR,PA	SR	LR,AS,SR,PA		LR,AS,SR
chr12_72177744_565_INS	Insertion	FRK	Intron	LR,PA
chr12_72348423_-196_DEL	Deletion	NT5DC1	Intron	LR,AS,SR,PA	LR,AS,SR,PA	LR,AS				LR,AS,SR,PA	LR,SR,PA	LR,AS,SR,PA	LR,SR,PA	LR,AS,SR,PA	LR,AS,SR,PA
chr12_72438683_-220_DEL	Deletion	PHF10	Intron	LR,AS,SR,PA	LR,AS,SR,PA	LR,AS	LR,AS,SR,PA	LR,SR,PA	LR,AS,SR,PA	LR,AS,SR,PA	LR,AS,SR	LR,AS,SR,PA	LR,AS,SR,PA	LR,AS,SR,PA	LR,AS,SR,PA
chr12_72447344_-89_DEL	Deletion	PHF10	Intron	LR						LR
chr12_72447539_-80_DEL	Deletion	PHF10	Intron	AS,SR	SR		SR	SR	SR		SR	AS,SR	SR	SR	SR
chr12_72452346_-56_DEL	Deletion	PHF10	Intron	LR,AS,PA		LR,AS	LR,AS,PA			LR,AS,PA			LR,AS,PA
chr12_72462518_111_INS	Insertion	PHF10	Intron	LR,PA
chr12_72463863_89_INS	Insertion	ERMARD	Intron	LR,PA
chr12_72467003_203_INS	Insertion	ERMARD	Intron	LR,PA
chr12_7264962_-212_DEL	Deletion	ZFAND3	Intron	LR,AS,SR,PA	LR,AS,SR,PA	LR,AS	LR,AS,SR,PA		LR,AS,SR,PA	LR,AS,SR,PA	LR,AS,SR,PA	LR,AS,SR,PA	LR,AS,SR,PA	LR,AS,SR,PA	AS,SR
chr12_7388951_-220_DEL	Deletion	BTBD9	Intron	LR,AS,SR,PA	LR,SR	LR,AS	LR,AS,SR,PA		LR,SR	LR,AS,SR,PA	LR,SR,PA	LR,AS,SR,PA	LR,AS,SR,PA	LR,AS,SR,PA	SR
chr12_7691921_51_INS	Insertion	BTBD9	Intron	LR,PA
chr12_7775323_291_INS	Insertion	GLO1	Intron	LR,PA
chr12_7783471_2108_INS	Insertion	GLO1	Intron	LR,PA
chr12_7784464_2120_INS	Insertion	GLO1	Intron	AS
chr12_8565757_-60_DEL	Deletion	KIF6	Intron	LR,AS,SR,PA	LR,SR,PA	LR,AS	LR,SR,PA	SR	LR,AS,SR,PA	LR,SR,PA	LR,AS,SR,PA	SR	LR,AS,SR,PA	LR,AS,SR,PA	LR,AS,SR,PA
chr12_8574146_221_INS	Insertion	KIF6	Intron	LR,AS
chr12_8574148_215_INS	Insertion	KIF6	Intron	PA
chr12_883675_201_INS	Insertion	MUC21	Intron	LR,AS,SR
chr12_883677_185_INS	Insertion	MUC21	Intron	PA
chr12_8938979_1785_INS	Insertion	DAAM2	Intron	LR,AS
chr12_8938981_1779_INS	Insertion	DAAM2	Intron	PA
chr12_8957784_226_INS	Insertion	DAAM2	Intron	LR,AS
chr12_8957786_223_INS	Insertion	DAAM2	Intron	PA
chr12_8972380_-118_DEL	Deletion	DAAM2	Intron	LR,AS,PA
chr12_9451403_334_INS	Insertion	LRFN2	Intron	LR
chr12_9452186_79_INS	Insertion	LRFN2	Intron	AS
chr12_9502289_-77_DEL	Deletion	LRFN2	Intron	LR,AS,PA								LR,AS
chr12_9526883_1476_INS	Insertion	LRFN2	Intron	LR,AS
chr12_9526907_1470_INS	Insertion	LRFN2	Intron	PA
chr13_10158109_-122_DEL	Deletion	PKHD1L1	Intron	LR,AS,SR,PA	LR,AS,SR,PA	LR,AS	LR,AS,SR,PA	LR,SR,PA	LR,AS,SR,PA	LR,AS,SR,PA	LR,AS,SR	LR,AS,SR,PA	LR,AS,SR,PA	LR,AS,SR,PA	LR,AS,SR,PA
chr13_1016429_190_INS	Insertion	STK3	Intron	LR,PA
chr13_1226994_199_INS	Insertion	VPS13B	Intron	LR,AS,SR
chr13_1226996_194_INS	Insertion	VPS13B	Intron	PA
chr13_1309542_-207_DEL	Deletion	VPS13B	Intron	LR,AS,SR,PA						LR,AS,SR,PA		SR		LR,SR
chr13_1343913_-80_DEL	Deletion	VPS13B	Intron	LR,AS,PA
chr13_1463345_209_INS	Insertion	VPS13B	Intron	LR,AS
chr13_1463347_206_INS	Insertion	VPS13B	Intron	PA
chr13_1479752_-216_DEL	Deletion	VPS13B	Intron	LR,AS,SR,PA		LR,AS	LR,AS,SR,PA			LR,AS,SR,PA	LR,AS,SR,PA	SR	LR,AS,SR,PA	LR,AS,SR,PA	SR
chr13_1505699_72_INS	Insertion	VPS13B	Intron	LR		LR
chr13_1506270_-480_DEL	Deletion	VPS13B	Intron	LR,PA
chr13_15530238_-160_DEL	Deletion	TRPS1	Intron	LR,SR,PA	LR,AS,SR,PA		LR,AS,SR,PA		LR,AS,SR,PA	LR,AS,SR,PA	SR	LR,AS,SR,PA	LR,AS,SR,PA	LR,AS,SR,PA	LR,AS,SR,PA
chr13_15533377_-206_DEL	Deletion	TRPS1	Intron	LR,SR,PA	LR,AS,SR	LR,AS			LR,SR,PA	LR,AS,SR,PA		LR,AS,SR,PA	LR,AS,SR,PA	LR,AS,SR,PA	LR,AS,SR,PA
chr13_15555292_-210_DEL	Deletion	TRPS1	Intron	LR,AS,SR,PA	LR,AS,SR,PA	LR,AS	LR,AS,SR,PA		LR,AS,SR	LR,AS,SR,PA	LR,AS,SR	AS,SR	LR,AS,SR,PA	LR,AS,SR,PA	LR,AS,SR,PA
chr13_15611360_-200_DEL	Deletion	TRPS1	Intron	LR,AS,SR,PA	LR,AS,SR,PA	LR,AS	LR,AS,SR,PA		LR,AS,SR,PA		LR,AS,SR,PA	AS,SR	LR,SR,PA	LR,AS,SR,PA	LR,AS,SR,PA
chr13_15630182_-180_DEL	Deletion	TRPS1	Intron	AS
chr13_15630311_-277_DEL	Deletion	TRPS1	Intron	LR,PA	LR,PA
chr13_15630493_-98_DEL	Deletion	TRPS1	Intron	AS
chr13_16560421_-1171_DEL	Deletion	EIF3H	Intron	LR,AS,SR,PA								LR			LR,AS,SR,PA
chr13_16616059_-59_DEL	Deletion	UTP23	Intron	LR,AS,SR,PA	LR,SR,PA		LR,AS,SR,PA	SR	LR,AS,SR,PA	SR	LR,AS,SR,PA	LR,SR	LR,SR	LR,AS,SR,PA	LR,AS,SR,PA
chr13_16639599_-211_DEL	Deletion	UTP23	Intron	LR,AS,SR,PA	LR,SR	LR,AS	LR,AS,SR,PA		LR,AS,SR,PA	LR,SR,PA	SR	LR,AS,SR	LR,AS,SR,PA		LR,AS,SR,PA
chr13_16642511_-201_DEL	Deletion	UTP23	Intron	LR
chr13_16648186_-203_DEL	Deletion	UTP23	Intron	LR,AS,SR,PA	LR,AS,SR	LR,AS	LR,AS,SR,PA		LR,AS,SR,PA	LR,AS,SR,PA	LR,AS,SR,PA	LR,AS,SR	LR,AS,SR,PA		LR,AS,SR,PA
chr13_16661889_223_INS	Insertion	UTP23	Intron	PA
chr13_16661904_224_INS	Insertion	UTP23	Intron	LR,AS,SR
chr13_16983566_105_INS	Insertion	SLC30A8	Intron	AS
chr13_17319081_235_INS	Insertion	MED30	Intron	LR,AS,PA
chr13_17596816_223_INS	Insertion	EXT1	Intron	LR,AS
chr13_17596818_229_INS	Insertion	EXT1	Intron	PA
chr13_17653101_217_INS	Insertion	EXT1	Intron	LR,AS
chr13_17653103_212_INS	Insertion	EXT1	Intron	PA
chr13_17662506_-636_DEL	Deletion	EXT1	Intron	LR,AS,SR			LR,SR,PA						LR,AS,SR	LR,SR	SR
chr13_17678408_-64_DEL	Deletion	EXT1	Intron	LR,PA
chr13_17700344_212_INS	Insertion	EXT1	Intron	LR,AS,SR
chr13_17700346_209_INS	Insertion	EXT1	Intron	PA
chr13_17738270_-64_DEL	Deletion	EXT1	Intron	LR,AS,SR,PA	LR,SR,PA	LR,AS	LR,AS,SR,PA				LR,AS,SR		LR,SR,PA
chr13_17917527_-224_DEL	Deletion	SAMD12	Intron	SR			LR,AS,SR,PA			SR	LR,AS,SR,PA		LR,AS,SR,PA
chr13_17950868_-101_DEL	Deletion	SAMD12	Intron	LR	LR		LR			LR			LR
chr13_17950981_150_INS	Insertion	SAMD12	Intron	LR,PA
chr13_18009516_-227_DEL	Deletion	SAMD12	Intron	LR,AS,SR	LR,AS,SR	LR,AS	LR,AS,SR			LR,AS,SR	LR,AS,SR	LR,AS,SR,PA	LR,AS,SR	LR,AS,SR,PA	LR,AS,SR
chr13_18095392_-68_DEL	Deletion	SAMD12	Intron	LR,AS,SR,PA	LR,AS,SR,PA	LR,AS	LR,AS,SR,PA			LR,AS,SR,PA	LR,AS,SR,PA	LR,AS,SR,PA	LR,AS,SR,PA	LR,AS,SR,PA	LR,AS,SR,PA
chr13_1824853_216_INS	Insertion	VPS13B	Intron	LR,AS
chr13_1824855_213_INS	Insertion	VPS13B	Intron	PA
chr13_18253242_-85_DEL	Deletion	SAMD12	Intron	LR
chr13_18675403_-224_DEL	Deletion	COLEC10	Intron	LR,SR,PA	LR,SR,PA	LR,AS	LR,AS,SR,PA	LR,SR,PA		LR,AS,SR,PA	LR,AS,SR,PA	LR,AS,SR,PA	LR,AS,SR,PA	LR,AS,SR,PA	LR,AS,SR,PA
chr13_18899048_310_INS	Insertion	CCN3	Intron	LR
chr13_18989502_159_INS	Insertion	ENPP2	Intron	LR,AS,SR	LR,AS,SR		LR,AS,SR		LR,AS,SR	LR,AS,SR			LR,AS,SR	LR,AS,SR	LR,AS,SR
chr13_18989504_159_INS	Insertion	ENPP2	Intron	PA	PA		PA			PA			PA		PA
chr13_19019354_-229_DEL	Deletion	ENPP2	Intron	LR,AS,SR,PA	LR,SR,PA					AS,SR		SR	LR,SR,PA		LR,AS,SR,PA
chr13_19228005_-110_DEL	Deletion	DSCC1	Intron	SR	LR,SR,PA		SR		LR,AS,SR,PA	SR	LR,SR	SR	SR	LR,SR	LR,AS,SR,PA
chr13_19250179_-215_DEL	Deletion	DEPTOR	Intron	LR,AS,SR,PA	LR,SR,PA	LR,AS	LR,AS,SR,PA		LR,AS,SR	LR,AS,SR,PA	LR,AS,SR,PA		LR,AS,SR,PA	LR,AS,SR,PA
chr13_19429413_-126_DEL	Deletion	COL14A1	Intron	LR			LR						LR
chr13_19471525_76_INS	Insertion	COL14A1	Intron	LR,PA
chr13_19475703_227_INS	Insertion	COL14A1	Intron	LR,AS
chr13_19475705_226_INS	Insertion	COL14A1	Intron	PA
chr13_19512143_-224_DEL	Deletion	COL14A1	Intron	LR,AS,SR,PA	LR,AS,SR,PA	LR,AS	LR,AS,SR,PA	LR,SR,PA	LR,AS,SR,PA	LR,AS,SR,PA	LR,AS,SR,PA	LR,AS,SR,PA	LR,AS,SR,PA	LR,AS,SR,PA	LR,AS,SR,PA
chr13_19606341_74_INS	Insertion	COL14A1	Intron	LR,PA
chr13_19902781_-200_DEL	Deletion	SNTB1	Intron	LR,AS,SR,PA	LR,AS,SR,PA	LR,AS		LR,SR,PA		LR,AS,SR,PA	LR,AS,SR,PA	LR,AS,SR,PA	LR,AS,SR,PA	LR,AS,SR,PA
chr13_20728652_-198_DEL	Deletion	HAS2	Intron	LR,AS		LR			LR,AS,PA		LR,AS,PA	LR,AS	LR,AS,PA		LR,AS,PA
chr13_2088975_-228_DEL	Deletion	RGS22	Intron	LR,AS,SR,PA	LR,AS,SR,PA	LR,AS	LR,AS,SR,PA	LR,SR,PA	LR,AS,SR,PA	LR,AS,SR,PA	LR,AS,PA	LR,AS,SR,PA	LR,AS,SR,PA	LR,AS,SR,PA	LR,AS,SR,PA
chr13_2123071_199_INS	Insertion	RGS22	Intron	PA
chr13_2123084_200_INS	Insertion	RGS22	Intron	LR,AS,SR
chr13_21866883_-213_DEL	Deletion	DERL1	Intron	LR,AS,SR,PA	LR,AS,SR,PA	LR,AS	LR,AS,PA	LR,SR,PA	LR,AS,SR	LR,AS,SR,PA	LR,AS,SR	LR,AS,SR	LR,AS,SR,PA	LR,AS,SR,PA	LR,AS,SR,PA
chr13_21876138_208_INS	Insertion	DERL1	Intron	LR,AS,SR
chr13_21876140_208_INS	Insertion	DERL1	Intron	PA
chr13_21883650_231_INS	Insertion	DERL1	Intron	LR,AS
chr13_21883652_230_INS	Insertion	DERL1	Intron	PA
chr13_21915986_-56_DEL	Deletion	TBC1D31	Intron	LR,AS,SR,PA	LR,AS,SR,PA	LR,AS	LR,SR,PA	LR,SR,PA		LR,AS,SR,PA	SR	AS,SR	LR,SR,PA	LR,SR,PA	SR
chr13_21956068_-224_DEL	Deletion	TBC1D31	Intron	LR,AS,SR,PA	LR,AS,SR,PA	LR,AS	LR,AS,SR,PA	LR,SR,PA	LR,AS,SR,PA	LR,AS,SR,PA	LR,AS,SR,PA	LR,AS,SR,PA	LR,AS,SR,PA	LR,AS,SR,PA	LR,AS,SR,PA
chr13_22066804_-72_DEL	Deletion	ZHX1	Intron	LR,AS,PA
chr13_22086151_219_INS	Insertion	ATAD2	Intron	LR,AS
chr13_22086153_215_INS	Insertion	ATAD2	Intron	PA
chr13_22133300_230_INS	Insertion	ATAD2	Intron	LR,AS
chr13_22133302_226_INS	Insertion	ATAD2	Intron	PA
chr13_22253376_224_INS	Insertion	ANXA13	Intron	LR,AS
chr13_22253466_200_INS	Insertion	ANXA13	Intron	PA
chr13_22261569_-158_DEL	Deletion	ANXA13	Intron	LR	LR		LR			LR
chr13_22261734_185_INS	Insertion	ANXA13	Intron	LR,PA
chr13_22331114_-200_DEL	Deletion	ANXA13	Intron	LR,SR,PA	LR,AS,SR,PA	LR,AS		LR,SR,PA	LR,AS,SR	LR,AS,SR	LR,AS,SR,PA	LR,AS,SR,PA	LR,AS,SR,PA	LR,AS,SR,PA	LR,AS,SR
chr13_223802_209_INS	Insertion	LAPTM4B	Intron	LR,PA
chr13_22490006_207_INS	Insertion	FAM91A1	Intron	LR,PA
chr13_23027036_-199_DEL	Deletion	TATDN1	Intron	LR,AS,SR,PA	LR,AS,SR,PA		LR,AS,SR,PA	LR,SR,PA		LR,AS,SR,PA	LR,AS,SR,PA	LR,AS,SR,PA		LR,AS,SR,PA
chr13_23126499_185_INS	Insertion	MTSS1	Intron	LR
chr13_23157262_-56_DEL	Deletion	MTSS1	Intron	LR,AS,SR,PA	LR,SR,PA		LR,AS,SR,PA	LR,SR,PA	LR,AS,SR,PA	SR	LR,AS,SR,PA	LR,AS,SR,PA	LR,AS,SR,PA	LR,AS,SR,PA	LR,AS,SR,PA
chr13_23534025_-208_DEL	Deletion	NSMCE2	Intron	SR	LR,AS,SR,PA	LR,AS	LR,AS,SR,PA	LR,SR,PA	LR,AS,SR,PA	LR,AS,SR,PA	LR,AS,SR,PA	LR,AS,SR,PA	LR,AS,SR,PA	LR,AS,SR,PA	LR,AS,SR,PA
chr13_23542582_-225_DEL	Deletion	NSMCE2	Intron	LR,SR,PA	LR,AS,SR,PA		LR,AS,SR,PA	LR,SR,PA	LR,AS,SR,PA	LR,AS,SR,PA		LR,AS,SR,PA	LR,AS,SR,PA	LR,SR,PA	SR
chr13_23630990_573_INS	Insertion	NSMCE2	Intron	LR
chr13_23631000_765_INS	Insertion	NSMCE2	Intron	AS
chr13_23634254_-67_DEL	Deletion	NSMCE2	Intron	LR,SR,PA	LR,SR,PA	LR,AS	LR,AS,SR	LR,SR		LR,AS,SR		LR,AS,SR
chr13_2569752_-46687_DEL	Deletion	SNX31	Exon Loss	AS
chr13_2611831_-483_DEL	Deletion	SNX31	Intron	LR,PA
chr13_2612897_53_INS	Insertion	SNX31	Intron	LR
chr13_2721999_-132_DEL	Deletion	PABPC1	Intron	LR,AS,PA
chr13_27464467_167_INS	Insertion	CYRIB	Intron	LR,AS,PA
chr13_27472793_-231_DEL	Deletion	CYRIB	Intron	LR,AS,SR	LR,SR,PA	LR,AS	LR,AS,SR,PA	LR,SR,PA		LR,SR		LR,AS,SR	LR,AS,SR,PA		SR
chr13_27514082_209_INS	Insertion	CYRIB	Intron	LR,PA
chr13_27514093_66_INS	Insertion	CYRIB	Intron	AS
chr13_27526122_-204_DEL	Deletion	CYRIB	Intron	LR,AS,SR,PA	LR,SR,PA	LR,AS	LR,SR,PA	LR,SR,PA		LR,SR,PA	LR,AS,SR,PA	LR,AS,SR,PA	LR,AS,SR,PA		AS,SR
chr13_27541174_206_INS	Insertion	CYRIB	Intron	LR,AS,SR						LR,AS,SR
chr13_27541176_203_INS	Insertion	CYRIB	Intron	PA
chr13_27622138_94_INS	Insertion	ASAP1	Intron	LR,AS,PA
chr13_27633239_-67_DEL	Deletion	ASAP1	Intron	LR,SR	LR,AS,SR		LR,AS,SR,PA	SR	SR			LR,AS,SR,PA	LR,AS,SR,PA	LR,AS,SR	LR,AS,SR,PA
chr13_27633523_432_INS	Insertion	ASAP1	Intron	LR,PA
chr13_27634024_220_INS	Insertion	ASAP1	Intron	LR,PA
[truncated: 175,124 more rows]

## Sheet: S5
Supplemental Table S5 - SV Overlaps by datatype
Sample	SV Type	Origin1	Origin2	Fraction1	Fraction2
BD	Deletion	Longread	Assembly	0.502007	0.9311
BD	Deletion	Longread	Shortread	0.651584	0.858296
BD	Deletion	Longread	Shortread+Paragraph	0.837287	0.886113
BD	Deletion	Assembly	Shortread	0.746058	0.52985
BD	Deletion	Assembly	Shortread+Paragraph	0.893469	0.509809
BD	Deletion	Shortread	Shortread+Paragraph	1	0.803429
BD	Insertion	Longread	Assembly	0.566332	0.820367
BD	Insertion	Longread	Shortread	0.257106	0.86821
BD	Insertion	Longread	Shortread+Paragraph	0.472695	0.467301
BD	Insertion	Assembly	Shortread	0.275615	0.642509
BD	Insertion	Assembly	Shortread+Paragraph	0.400073	0.273035
BD	Insertion	Shortread	Shortread+Paragraph	1	0.292754
CA611	Deletion	Longread	Assembly	0.527096	0.922879
CA611	Deletion	Longread	Shortread	0.619895	0.909745
CA611	Deletion	Longread	Shortread+Paragraph	0.810097	0.929299
CA611	Deletion	Assembly	Shortread	0.711732	0.596572
CA611	Deletion	Assembly	Shortread+Paragraph	0.874094	0.572692
CA611	Deletion	Shortread	Shortread+Paragraph	1	0.781657
CA611	Insertion	Longread	Assembly	0.698925	0.86934
CA611	Insertion	Longread	Shortread	0.243856	0.925035
CA611	Insertion	Longread	Shortread+Paragraph	0.449849	0.489994
CA611	Insertion	Assembly	Shortread	0.276499	0.843256
CA611	Insertion	Assembly	Shortread+Paragraph	0.408129	0.357407
CA611	Insertion	Shortread	Shortread+Paragraph	1	0.287144
China	Deletion	Longread	Assembly	0.727133	0.92315
China	Insertion	Longread	Assembly	0.609901	0.865714
mCanLor	Deletion	Longread	Assembly	0.761846	0.92576
mCanLor	Deletion	Longread	Shortread	0.561159	0.89856
mCanLor	Deletion	Longread	Shortread+Paragraph	0.880833	0.932651
mCanLor	Deletion	Assembly	Shortread	0.608308	0.801592
mCanLor	Deletion	Assembly	Shortread+Paragraph	0.8821	0.768621
mCanLor	Deletion	Shortread	Shortread+Paragraph	1	0.661249
mCanLor	Insertion	Longread	Assembly	0.645654	0.917239
mCanLor	Insertion	Longread	Shortread	0.127248	0.931449
mCanLor	Insertion	Longread	Shortread+Paragraph	0.423462	0.415392
mCanLor	Insertion	Assembly	Shortread	0.14493	0.746764
mCanLor	Insertion	Assembly	Shortread+Paragraph	0.358609	0.247618
mCanLor	Insertion	Shortread	Shortread+Paragraph	1	0.134009
Mischka	Deletion	Longread	Shortread	0.599463	0.760171
Mischka	Deletion	Longread	Shortread+Paragraph	0.780975	0.805044
Mischka	Deletion	Shortread	Shortread+Paragraph	1	0.812894
Mischka	Insertion	Longread	Shortread	0.0857187	0.886943
Mischka	Insertion	Longread	Shortread+Paragraph	0.170437	0.459258
Mischka	Insertion	Shortread	Shortread+Paragraph	1	0.260419
Nala	Deletion	Longread	Assembly	0.552085	0.838138
Nala	Deletion	Longread	Shortread	0.567922	0.856662
Nala	Deletion	Longread	Shortread+Paragraph	0.716323	0.880837
Nala	Deletion	Assembly	Shortread	0.605406	0.601531
Nala	Deletion	Assembly	Shortread+Paragraph	0.729344	0.590757
Nala	Deletion	Shortread	Shortread+Paragraph	1	0.815203
Nala	Insertion	Longread	Assembly	0.425014	0.887987
Nala	Insertion	Longread	Shortread	0.146727	0.95459
Nala	Insertion	Longread	Shortread+Paragraph	0.412186	0.840708
Nala	Insertion	Assembly	Shortread	0.211257	0.65783
Nala	Insertion	Assembly	Shortread+Paragraph	0.533186	0.520508
Nala	Insertion	Shortread	Shortread+Paragraph	1	0.313505
OD	Deletion	Longread	Assembly	0.602015	0.919275
OD	Deletion	Longread	Shortread	0.655493	0.852524
OD	Deletion	Longread	Shortread+Paragraph	0.828915	0.879629
OD	Deletion	Assembly	Shortread	0.739865	0.630163
OD	Deletion	Assembly	Shortread+Paragraph	0.884762	0.614862
OD	Deletion	Shortread	Shortread+Paragraph	1	0.815927
OD	Insertion	Longread	Assembly	0.710211	0.841567
OD	Insertion	Longread	Shortread	0.262802	0.866473
OD	Insertion	Longread	Shortread+Paragraph	0.488292	0.469217
OD	Insertion	Assembly	Shortread	0.283342	0.788381
OD	Insertion	Assembly	Shortread+Paragraph	0.413801	0.335571
OD	Insertion	Shortread	Shortread+Paragraph	1	0.291453
Sandy	Deletion	Longread	Assembly	0.724139	0.933796
Sandy	Deletion	Longread	Shortread	0.546306	0.832309
Sandy	Deletion	Longread	Shortread+Paragraph	0.745452	0.868029
Sandy	Deletion	Assembly	Shortread	0.640398	0.756604
Sandy	Deletion	Assembly	Shortread+Paragraph	0.82819	0.747849
Sandy	Deletion	Shortread	Shortread+Paragraph	1	0.764303
Sandy	Insertion	Longread	Assembly	0.517926	0.913869
Sandy	Insertion	Longread	Shortread	0.0141476	0.879781
Sandy	Insertion	Longread	Shortread+Paragraph	0.410808	0.835232
Sandy	Insertion	Assembly	Shortread	0.0227925	0.803279
Sandy	Insertion	Assembly	Shortread+Paragraph	0.581789	0.670374
Sandy	Insertion	Shortread	Shortread+Paragraph	1	0.0326946
Tasha	Deletion	Longread	Assembly	0.642625	0.781441
Tasha	Deletion	Longread	Shortread	0.526244	0.700058
Tasha	Deletion	Longread	Shortread+Paragraph	0.648978	0.742065
Tasha	Deletion	Assembly	Shortread	0.648962	0.70995
Tasha	Deletion	Assembly	Shortread+Paragraph	0.751372	0.706526
Tasha	Deletion	Shortread	Shortread+Paragraph	1	0.859537
Tasha	Insertion	Longread	Assembly	0.288305	0.739154
Tasha	Insertion	Longread	Shortread	0.112482	0.644188
Tasha	Insertion	Longread	Shortread+Paragraph	0.203071	0.420408
Tasha	Insertion	Assembly	Shortread	0.261226	0.583531
Tasha	Insertion	Assembly	Shortread+Paragraph	0.339958	0.274515
Tasha	Insertion	Shortread	Shortread+Paragraph	1	0.361487
Wags	Deletion	Longread	Assembly	0.692429	0.884034
Wags	Deletion	Longread	Shortread	0.656595	0.919814
Wags	Deletion	Longread	Shortread+Paragraph	0.842331	0.936206
Wags	Deletion	Assembly	Shortread	0.687775	0.754666
Wags	Deletion	Assembly	Shortread+Paragraph	0.83901	0.730402
Wags	Deletion	Shortread	Shortread+Paragraph	1	0.793389
Wags	Insertion	Longread	Assembly	0.424169	0.860324
Wags	Insertion	Longread	Shortread	0.199686	0.938575
Wags	Insertion	Longread	Shortread+Paragraph	0.323712	0.456463
Wags	Insertion	Assembly	Shortread	0.289863	0.671723
Wags	Insertion	Assembly	Shortread+Paragraph	0.371548	0.258308
Wags	Insertion	Shortread	Shortread+Paragraph	1	0.300003
Yella	Deletion	Longread	Assembly	0.610251	0.873529
Yella	Deletion	Longread	Shortread	0.634119	0.871003
Yella	Deletion	Longread	Shortread+Paragraph	0.82433	0.897691
Yella	Deletion	Assembly	Shortread	0.685652	0.657937
Yella	Deletion	Assembly	Shortread+Paragraph	0.830416	0.631761
Yella	Deletion	Shortread	Shortread+Paragraph	1	0.792823
Yella	Insertion	Longread	Assembly	0.585158	0.808881
Yella	Insertion	Longread	Shortread	0.207136	0.916741
Yella	Insertion	Longread	Shortread+Paragraph	0.379565	0.485211
Yella	Insertion	Assembly	Shortread	0.224262	0.718017
Yella	Insertion	Assembly	Shortread+Paragraph	0.308024	0.284851
Yella	Insertion	Shortread	Shortread+Paragraph	1	0.288837
Zoey	Deletion	Longread	Assembly	0.740374	0.784907
Zoey	Deletion	Longread	Shortread	0.657459	0.73415
Zoey	Deletion	Longread	Shortread+Paragraph	0.811432	0.773027
Zoey	Deletion	Assembly	Shortread	0.70205	0.739465
Zoey	Deletion	Assembly	Shortread+Paragraph	0.821762	0.738451
Zoey	Deletion	Shortread	Shortread+Paragraph	1	0.853152
Zoey	Insertion	Longread	Assembly	0.318415	0.740579
Zoey	Insertion	Longread	Shortread	0.137695	0.742146
Zoey	Insertion	Longread	Shortread+Paragraph	0.237848	0.438126
Zoey	Insertion	Assembly	Shortread	0.256778	0.595048
Zoey	Insertion	Assembly	Shortread+Paragraph	0.320255	0.25364
Zoey	Insertion	Shortread	Shortread+Paragraph	1	0.341765

## Sheet: S6
Supplemental Table S6 - Full-length intact LINEs
Chr	Position	SV Length	SV Type	N Samples	BD1	CA611	China	mCanLor	Mischka	Nala	OD	Sandy	Tasha	Wags	Yella	Zoey
chr1	5752351	6400	Insertion	1	0	0	0	1	0	0	0	0	0	0	0	0
chr1	7013615	6306	Insertion	1	0	0	0	1	0	0	0	0	0	0	0	0
chr1	7394924	6307	Insertion	1	0	0	0	1	0	0	0	0	0	0	0	0
chr1	9603400	6336	Insertion	1	0	0	0	0	0	1	0	0	0	0	0	0
chr1	10016444	6325	Insertion	1	0	0	0	1	0	0	0	0	0	0	0	0
chr1	16169784	6375	Insertion	1	0	0	0	1	0	0	0	0	0	0	0	0
chr1	16169786	6375	Insertion	1	0	0	0	1	0	0	0	0	0	0	0	0
chr1	16360493	6319	Insertion	1	0	0	0	1	0	0	0	0	0	0	0	0
chr1	16360495	6320	Insertion	1	0	0	0	1	0	0	0	0	0	0	0	0
chr1	24343133	6305	Deletion	1	0	0	0	0	0	0	1	0	0	0	0	0
chr1	24343137	6306	Deletion	10	1	1	1	1	1	0	0	1	1	1	1	1
chr1	24343142	6306	Deletion	1	0	0	0	0	0	1	0	0	0	0	0	0
chr1	25197065	6329	Insertion	1	0	0	0	1	0	0	0	0	0	0	0	0
chr1	25421595	6346	Insertion	1	0	0	0	0	0	0	0	0	0	1	0	0
chr1	34033047	6361	Insertion	1	0	0	0	0	0	1	0	0	0	0	0	0
chr1	34115446	6411	Insertion	1	0	0	0	0	0	1	0	0	0	0	0	0
chr1	35906122	6311	Deletion	6	0	1	1	1	0	0	0	1	0	1	1	0
chr1	35906127	6309	Deletion	1	0	0	0	0	0	0	0	0	0	0	0	1
chr1	35906136	6313	Deletion	1	0	0	0	0	0	1	0	0	0	0	0	0
chr1	37173933	6383	Insertion	1	0	0	0	1	0	0	0	0	0	0	0	0
chr1	37747141	6323	Deletion	10	1	1	1	1	0	1	1	0	1	1	1	1
chr1	38332260	6318	Deletion	11	1	1	1	1	1	1	1	1	1	0	1	1
chr1	38332277	6301	Deletion	1	0	0	0	0	0	0	0	0	0	1	0	0
chr1	42360908	6402	Insertion	1	0	0	0	1	0	0	0	0	0	0	0	0
chr1	42360910	6403	Insertion	1	0	0	0	1	0	0	0	0	0	0	0	0
chr1	43733803	6321	Insertion	1	0	0	0	0	0	0	0	0	0	1	0	0
chr1	45223901	6325	Insertion	1	0	0	0	1	0	0	0	0	0	0	0	0
chr1	45223903	6325	Insertion	1	0	0	0	1	0	0	0	0	0	0	0	0
chr1	46500788	6339	Insertion	1	0	0	0	0	0	0	0	0	0	0	0	1
chr1	46513622	6354	Deletion	12	1	1	1	1	1	1	1	1	1	1	1	1
chr1	47603143	6373	Deletion	1	0	0	0	0	1	0	0	0	0	0	0	0
chr1	47603144	6372	Deletion	11	1	1	1	1	0	1	1	1	1	1	1	1
chr1	49357125	6329	Deletion	10	1	1	0	1	0	1	1	1	1	1	1	1
chr1	53567206	6357	Deletion	1	0	0	0	1	0	0	0	0	0	0	0	0
chr1	53567207	6356	Deletion	1	0	0	0	0	0	1	0	0	0	0	0	0
chr1	53567221	6343	Deletion	1	0	0	0	0	0	0	0	0	1	0	0	0
chr1	53567221	6352	Deletion	1	0	0	0	0	0	0	0	1	0	0	0	0
chr1	53567225	6344	Deletion	1	1	0	0	0	0	0	0	0	0	0	0	0
chr1	53914788	6314	Insertion	1	0	0	0	0	0	1	0	0	0	0	0	0
chr1	53914788	6318	Insertion	1	0	0	0	0	0	0	0	0	1	0	0	0
chr1	54693959	6338	Insertion	1	0	0	0	0	0	0	0	1	0	0	0	0
chr1	57977188	6324	Insertion	1	0	0	0	1	0	0	0	0	0	0	0	0
chr1	58050627	6408	Deletion	10	1	1	1	1	0	1	1	0	1	1	1	1
chr1	58050638	6408	Deletion	1	0	0	0	0	0	0	0	1	0	0	0	0
chr1	58114823	6353	Insertion	1	0	0	0	0	0	0	0	0	0	0	0	1
chr1	60082858	6371	Deletion	3	0	0	0	1	0	1	0	0	1	0	0	0
chr1	60082867	6369	Deletion	1	0	0	0	0	0	0	0	0	0	0	0	1
chr1	71486864	6377	Insertion	1	0	0	0	0	0	0	0	0	0	0	0	1
chr1	75971918	6378	Insertion	1	0	0	0	1	0	0	0	0	0	0	0	0
chr1	76187075	6355	Insertion	1	0	0	0	0	0	1	0	0	0	0	0	0
chr1	76494694	6319	Insertion	1	0	0	0	0	0	1	0	0	0	0	0	0
chr1	76715572	6349	Insertion	1	0	0	0	1	0	0	0	0	0	0	0	0
chr1	76715574	6349	Insertion	1	0	0	0	1	0	0	0	0	0	0	0	0
chr1	80918191	6342	Insertion	1	0	0	0	1	0	0	0	0	0	0	0	0
chr1	80918193	6343	Insertion	1	0	0	0	1	0	0	0	0	0	0	0	0
chr1	81175580	6324	Insertion	1	0	0	0	1	0	0	0	0	0	0	0	0
chr1	85856932	6344	Insertion	1	0	0	0	0	0	0	0	0	1	0	0	0
chr1	86892999	6320	Insertion	1	0	0	0	1	0	0	0	0	0	0	0	0
chr1	86893001	6320	Insertion	1	0	0	0	1	0	0	0	0	0	0	0	0
chr1	89186777	6353	Insertion	1	0	0	0	0	0	0	0	0	1	0	0	0
chr1	89498020	6337	Insertion	1	0	0	0	1	0	0	0	0	0	0	0	0
chr1	89987216	6354	Deletion	1	0	0	0	0	1	0	0	0	0	0	0	0
chr1	89987217	6353	Deletion	11	1	1	1	1	0	1	1	1	1	1	1	1
chr1	90859563	6335	Deletion	10	1	0	0	1	1	1	1	1	1	1	1	1
chr1	92947800	6349	Insertion	1	0	0	0	0	0	0	0	0	0	1	0	0
chr1	92947800	6350	Insertion	1	0	0	0	0	0	1	0	0	0	0	0	0
chr1	95061027	6366	Insertion	1	0	0	0	1	0	0	0	0	0	0	0	0
chr1	95061029	6366	Insertion	1	0	0	0	1	0	0	0	0	0	0	0	0
chr1	95161782	6304	Insertion	1	0	0	0	1	0	0	0	0	0	0	0	0
chr1	95161784	6304	Insertion	1	0	0	0	1	0	0	0	0	0	0	0	0
chr1	102063039	6332	Insertion	1	0	0	0	0	0	0	0	1	0	0	0	0
chr1	103502134	6295	Insertion	1	0	0	0	0	0	0	0	0	0	0	0	1
chr1	116282404	6345	Insertion	1	0	0	0	0	0	0	0	0	0	1	0	0
chr10	2861463	6336	Insertion	1	0	0	0	0	0	1	0	0	0	0	0	0
chr10	4553478	6334	Deletion	7	0	1	1	1	0	0	0	1	1	1	1	0
chr10	4553478	6333	Deletion	1	0	0	0	0	1	0	0	0	0	0	0	0
chr10	4553487	6332	Deletion	1	0	0	0	0	0	0	0	0	0	0	0	1
chr10	5252582	6401	Deletion	9	0	1	1	1	0	1	1	1	0	1	1	1
chr10	5252583	6400	Deletion	1	0	0	0	0	1	0	0	0	0	0	0	0
chr10	5252584	6401	Deletion	1	1	0	0	0	0	0	0	0	0	0	0	0
chr10	5252589	6394	Deletion	1	0	0	0	0	0	0	0	0	1	0	0	0
chr10	5479756	6331	Insertion	1	0	0	0	1	0	0	0	0	0	0	0	0
chr10	6980628	6382	Insertion	1	0	0	0	0	0	0	0	0	0	1	0	0
chr10	8440514	6327	Insertion	1	0	0	0	0	0	0	0	0	0	1	0	0
chr10	9871256	6076	Insertion	1	0	0	0	0	0	0	0	1	0	0	0	0
chr10	13082704	6355	Insertion	1	0	0	0	1	0	0	0	0	0	0	0	0
chr10	13803254	6326	Insertion	1	0	0	0	0	0	0	0	1	0	0	0	0
chr10	30253948	6305	Deletion	1	0	0	0	0	0	1	0	0	0	0	0	0
chr10	30253949	6304	Deletion	2	0	1	0	1	0	0	0	0	0	0	0	0
chr10	30253950	6303	Deletion	1	0	0	0	0	0	0	0	1	0	0	0	0
chr10	30253960	6293	Deletion	1	0	0	0	0	0	0	0	0	0	0	0	1
chr10	30253963	6290	Deletion	1	0	0	0	0	1	0	0	0	0	0	0	0
chr10	31214167	6406	Deletion	3	0	1	1	0	0	0	0	1	0	0	0	0
chr10	31214185	6407	Deletion	5	0	0	0	1	1	0	1	0	1	0	0	1
chr10	35929206	6623	Insertion	1	0	0	0	0	0	0	0	0	0	1	0	0
chr10	36904128	6324	Insertion	1	0	0	0	0	0	0	0	1	0	0	0	0
chr10	44756426	6335	Insertion	1	0	0	0	0	0	1	0	0	0	0	0	0
chr10	44846928	6354	Insertion	1	0	0	0	0	0	0	0	0	0	1	0	0
chr10	52415456	6321	Deletion	9	0	0	1	1	1	0	1	1	1	1	1	1
chr10	52415463	6320	Deletion	1	0	0	0	0	0	1	0	0	0	0	0	0
chr10	54602496	6327	Insertion	1	0	0	0	1	0	0	0	0	0	0	0	0
chr10	54619121	6324	Deletion	11	1	1	0	1	1	1	1	1	1	1	1	1
chr10	55596668	6352	Insertion	1	0	0	0	1	0	0	0	0	0	0	0	0
chr10	55596670	6351	Insertion	1	0	0	0	1	0	0	0	0	0	0	0	0
chr10	56984481	6294	Deletion	5	0	1	0	1	0	1	0	1	0	0	0	1
chr10	56984490	6293	Deletion	1	0	0	0	0	0	0	1	0	0	0	0	0
chr10	69041952	6514	Insertion	1	0	0	0	1	0	0	0	0	0	0	0	0
chr10	69041954	6514	Insertion	1	0	0	0	1	0	0	0	0	0	0	0	0
chr11	1170308	6328	Deletion	10	0	1	1	1	0	1	1	1	1	1	1	1
chr11	7990993	6375	Deletion	4	0	1	1	1	0	0	0	0	1	0	0	0
chr11	7990995	6375	Deletion	1	0	0	0	0	0	0	0	0	0	0	0	1
chr11	7991007	6359	Deletion	1	0	0	0	0	0	0	0	0	0	1	0	0
chr11	9770624	6348	Insertion	1	0	0	0	0	0	1	0	0	0	0	0	0
chr11	10786020	6293	Insertion	1	0	0	0	1	0	0	0	0	0	0	0	0
chr11	11166881	6330	Insertion	1	0	0	0	1	0	0	0	0	0	0	0	0
chr11	11186183	6403	Insertion	1	0	0	0	0	0	0	0	0	0	1	0	0
chr11	14876547	6377	Insertion	1	0	0	0	0	0	0	0	0	1	0	0	0
chr11	15065017	6276	Insertion	1	0	0	0	1	0	0	0	0	0	0	0	0
chr11	16692265	6348	Deletion	11	1	1	1	1	0	1	1	1	1	1	1	1
chr11	17078458	6308	Insertion	1	0	0	0	1	0	0	0	0	0	0	0	0
chr11	19260245	6335	Insertion	1	0	0	0	0	0	0	0	0	0	1	0	0
chr11	21877624	6328	Deletion	10	1	1	1	0	0	1	1	1	1	1	1	1
chr11	21877624	6327	Deletion	1	0	0	0	0	1	0	0	0	0	0	0	0
chr11	21877626	6328	Deletion	1	0	0	0	1	0	0	0	0	0	0	0	0
chr11	21951528	6366	Insertion	1	0	0	0	0	0	0	0	0	1	0	0	0
chr11	27250301	6355	Deletion	8	1	1	1	1	0	0	1	1	1	0	0	1
chr11	27250302	6354	Deletion	1	0	0	0	0	0	0	0	0	0	0	1	0
chr11	27250306	6353	Deletion	1	0	0	0	0	0	0	0	0	0	1	0	0
chr11	27348134	6318	Insertion	1	0	0	0	1	0	0	0	0	0	0	0	0
chr11	27348136	6318	Insertion	1	0	0	0	1	0	0	0	0	0	0	0	0
chr11	28318358	6342	Insertion	1	0	0	0	0	0	0	0	1	0	0	0	0
chr11	28405916	6383	Insertion	1	0	0	0	0	0	0	0	0	1	0	0	0
chr11	28427757	6318	Insertion	1	0	0	0	0	0	0	0	1	0	0	0	0
chr11	28603740	6339	Insertion	1	0	0	0	1	0	0	0	0	0	0	0	0
chr11	37280874	6330	Insertion	1	0	0	0	0	0	1	0	0	0	0	0	0
chr11	43948477	6357	Insertion	1	0	0	0	0	0	0	0	0	0	1	0	0
chr11	45775430	6326	Insertion	1	0	0	0	0	0	0	0	0	0	1	0	0
chr11	46445574	6344	Insertion	1	0	0	0	0	0	1	0	0	0	0	0	0
chr11	46445574	6357	Insertion	1	0	0	0	0	0	0	0	0	0	1	0	0
chr11	46445576	6351	Insertion	1	0	0	0	0	0	0	0	0	0	1	0	0
chr11	46794163	6377	Insertion	1	0	0	0	0	0	0	0	1	0	0	0	0
chr11	48091782	6396	Deletion	9	1	1	1	1	0	0	1	1	0	1	1	1
chr11	48091795	6385	Deletion	1	0	0	0	0	0	0	0	0	1	0	0	0
chr11	49151052	6329	Insertion	1	0	0	0	0	0	0	1	0	0	0	0	0
chr11	49506982	6376	Insertion	1	0	0	0	1	0	0	0	0	0	0	0	0
chr11	57009806	6297	Insertion	1	0	0	0	1	0	0	0	0	0	0	0	0
chr11	58071589	6598	Insertion	1	0	0	0	0	0	0	0	1	0	0	0	0
chr11	70059527	6473	Insertion	1	0	0	0	0	0	0	0	0	0	0	0	1
chr12	82901	6312	Deletion	5	1	1	1	1	0	0	0	0	0	1	0	0
chr12	82907	6313	Deletion	1	0	0	0	0	0	0	0	0	0	0	1	0
chr12	82910	6313	Deletion	1	0	0	0	0	0	0	1	0	0	0	0	0
chr12	82911	6302	Deletion	1	0	0	0	0	0	0	0	0	0	0	0	1
chr12	82913	6307	Deletion	1	0	0	0	0	0	1	0	0	0	0	0	0
chr12	82917	6302	Deletion	1	0	0	0	0	0	0	0	0	1	0	0	0
chr12	8074451	6369	Insertion	1	0	0	0	0	0	0	0	1	0	0	0	0
chr12	9661228	6355	Insertion	1	0	0	0	1	0	0	0	0	0	0	0	0
chr12	16280405	6593	Insertion	1	0	0	0	1	0	0	0	0	0	0	0	0
chr12	16280405	6596	Insertion	1	0	0	0	0	0	0	0	1	0	0	0	0
chr12	17151043	6333	Insertion	1	0	0	0	1	0	0	0	0	0	0	0	0
chr12	19698475	6355	Insertion	1	0	0	0	0	0	0	0	0	0	1	0	0
chr12	19703122	6371	Insertion	1	0	0	0	1	0	0	0	0	0	0	0	0
chr12	21376258	6346	Insertion	1	0	0	0	0	0	1	0	0	0	0	0	0
chr12	24452623	6320	Insertion	1	0	0	0	1	0	0	0	0	0	0	0	0
chr12	26325422	6304	Deletion	2	0	0	0	1	0	0	0	1	0	0	0	0
chr12	26325423	6303	Deletion	2	0	1	0	0	0	1	0	0	0	0	0	0
chr12	29722345	6342	Insertion	1	0	0	0	1	0	0	0	0	0	0	0	0
chr12	32702265	6348	Insertion	1	0	0	0	0	0	0	0	0	0	0	0	1
chr12	34946688	6372	Deletion	12	1	1	1	1	1	1	1	1	1	1	1	1
chr12	36519035	6326	Deletion	8	0	0	1	1	0	1	1	1	1	1	0	1
chr12	36519035	6324	Deletion	1	0	1	0	0	0	0	0	0	0	0	0	0
chr12	36519044	6327	Deletion	1	1	0	0	0	0	0	0	0	0	0	0	0
chr12	38501325	6324	Insertion	1	0	0	0	1	0	0	0	0	0	0	0	0
chr12	38501327	6324	Insertion	1	0	0	0	1	0	0	0	0	0	0	0	0
chr12	40569158	6369	Deletion	1	0	0	0	0	0	1	0	0	0	0	0	0
chr12	40569164	6369	Deletion	10	1	1	1	1	1	0	1	1	0	1	1	1
chr12	40569165	6368	Deletion	1	0	0	0	0	0	0	0	0	1	0	0	0
chr12	41308369	6369	Deletion	2	0	0	1	1	0	0	0	0	0	0	0	0
chr12	41308370	6368	Deletion	1	0	0	0	0	0	0	0	0	0	1	0	0
chr12	41308371	6369	Deletion	1	0	0	0	0	0	0	0	0	1	0	0	0
chr12	41845160	6326	Insertion	1	0	0	0	1	0	0	0	0	0	0	0	0
chr12	41845162	6328	Insertion	1	0	0	0	1	0	0	0	0	0	0	0	0
chr12	46561528	6355	Insertion	1	0	0	0	1	0	0	0	0	0	0	0	0
chr12	46561528	6358	Insertion	1	0	0	0	0	0	0	0	1	0	0	0	0
chr12	46561530	6358	Insertion	1	0	0	0	1	0	0	0	0	0	0	0	0
chr12	51658923	6327	Insertion	1	0	0	0	1	0	0	0	0	0	0	0	0
chr12	51658925	6327	Insertion	1	0	0	0	1	0	0	0	0	0	0	0	0
chr12	51739171	6399	Insertion	1	0	0	0	0	0	0	0	0	1	0	0	0
chr12	55074608	6333	Insertion	1	0	0	0	0	0	1	0	0	0	0	0	0
chr12	55074608	6342	Insertion	1	0	0	0	0	0	0	0	0	0	1	0	0
chr12	56659409	6315	Insertion	1	0	0	0	1	0	0	0	0	0	0	0	0
chr12	56753094	6315	Insertion	1	0	0	0	0	0	0	0	0	0	1	0	0
chr12	58391797	6121	Insertion	1	0	0	0	1	0	0	0	0	0	0	0	0
chr12	58484130	6324	Insertion	1	0	0	0	0	0	0	0	1	0	0	0	0
chr12	67901778	6320	Insertion	1	0	0	0	1	0	0	0	0	0	0	0	0
chr12	69761385	6296	Insertion	1	0	0	0	0	0	0	0	1	0	0	0	0
chr13	1642801	6322	Insertion	1	0	0	0	0	0	0	0	0	0	1	0	0
chr13	8741109	6347	Insertion	1	0	0	0	1	0	0	0	0	0	0	0	0
chr13	8741111	6347	Insertion	1	0	0	0	1	0	0	0	0	0	0	0	0
chr13	9045211	6411	Deletion	12	1	1	1	1	1	1	1	1	1	1	1	1
chr13	9700175	6290	Deletion	10	1	0	1	1	1	1	1	1	1	1	1	0
chr13	11454044	6322	Insertion	1	0	0	0	0	0	1	0	0	0	0	0	0
chr13	12318175	6374	Insertion	1	0	0	0	1	0	0	0	0	0	0	0	0
chr13	12318177	6375	Insertion	1	0	0	0	1	0	0	0	0	0	0	0	0
chr13	15985530	6342	Insertion	1	0	0	0	0	0	1	0	0	0	0	0	0
chr13	16024511	6336	Insertion	1	0	0	0	1	0	0	0	0	0	0	0	0
chr13	16701364	6499	Insertion	1	0	0	0	0	0	0	0	1	0	0	0	0
chr13	18330635	6311	Insertion	1	0	0	1	0	0	0	0	0	0	0	0	0
chr13	20278088	6330	Insertion	1	0	0	0	1	0	0	0	0	0	0	0	0
chr13	20278090	6330	Insertion	1	0	0	0	1	0	0	0	0	0	0	0	0
chr13	20367811	6324	Deletion	9	1	1	0	1	1	0	1	1	1	0	1	1
chr13	20453889	6361	Deletion	6	0	1	0	1	0	1	0	1	0	0	1	1
chr13	20453889	6360	Deletion	1	0	0	0	0	1	0	0	0	0	0	0	0
chr13	20453890	6355	Deletion	1	1	0	0	0	0	0	0	0	0	0	0	0
chr13	20956854	6347	Deletion	12	1	1	1	1	1	1	1	1	1	1	1	1
chr13	24533194	6425	Deletion	10	1	0	1	1	1	0	1	1	1	1	1	1
chr13	24533195	6426	Deletion	1	0	0	0	0	0	1	0	0	0	0	0	0
chr13	24533196	6425	Deletion	1	0	1	0	0	0	0	0	0	0	0	0	0
chr13	28364518	6352	Deletion	7	1	0	1	1	0	1	0	1	0	1	1	0
chr13	31125781	6418	Insertion	1	0	0	0	1	0	0	0	0	0	0	0	0
chr13	31125784	6418	Insertion	1	0	0	0	1	0	0	0	0	0	0	0	0
chr13	33712669	6331	Deletion	2	0	0	0	1	0	0	0	0	0	1	0	0
chr13	33712670	6332	Deletion	1	0	0	1	0	0	0	0	0	0	0	0	0
chr13	33881004	6307	Insertion	1	0	0	0	0	0	1	0	0	0	0	0	0
chr13	34652866	6376	Insertion	1	0	0	0	0	0	0	0	1	0	0	0	0
chr13	50169538	6330	Insertion	1	0	0	0	1	0	0	0	0	0	0	0	0
chr13	51677593	6324	Insertion	1	1	0	0	0	0	0	0	0	0	0	0	0
chr13	51677593	6326	Insertion	1	0	0	0	0	0	0	0	0	0	1	0	0
chr13	51677593	6327	Insertion	1	0	0	0	0	0	0	0	0	1	0	0	0
chr13	51677593	6335	Insertion	1	0	0	0	0	0	0	0	1	0	0	0	0
chr13	52647281	6308	Insertion	1	0	0	0	1	0	0	0	0	0	0	0	0
chr13	52647283	6325	Insertion	1	0	0	0	1	0	0	0	0	0	0	0	0
chr13	53235515	6313	Insertion	1	0	0	0	0	0	0	0	0	0	1	0	0
chr13	57484086	6447	Insertion	1	0	0	0	1	0	0	0	0	0	0	0	0
chr13	57484088	6448	Insertion	1	0	0	0	1	0	0	0	0	0	0	0	0
chr13	59432034	6301	Deletion	4	0	0	1	1	0	0	0	1	0	0	1	0
chr13	59432039	6296	Deletion	1	0	0	0	0	0	0	0	0	0	1	0	0
chr13	59432048	6302	Deletion	1	0	0	0	0	0	0	0	0	0	0	0	1
chr13	62387987	6320	Insertion	1	0	0	0	0	0	1	0	0	0	0	0	0
chr14	2059172	6317	Insertion	1	0	0	0	0	0	0	0	0	0	0	0	1
chr14	2157885	6327	Deletion	12	1	1	1	1	1	1	1	1	1	1	1	1
chr14	2247434	6314	Insertion	1	0	0	0	0	0	0	0	0	0	0	0	1
chr14	2633552	6317	Insertion	1	0	0	0	0	0	0	0	0	0	0	0	1
chr14	3034168	6336	Insertion	1	0	0	0	0	0	0	0	1	0	0	0	0
chr14	10630913	6323	Insertion	1	0	0	0	0	0	1	0	0	0	0	0	0
chr14	10630913	6325	Insertion	1	0	0	0	0	0	0	0	0	0	1	0	0
chr14	11632657	6296	Insertion	1	0	0	0	0	1	0	0	0	0	0	0	0
chr14	12624965	6329	Insertion	1	0	0	0	1	0	0	0	0	0	0	0	0
chr14	18955415	6369	Deletion	10	0	0	1	1	1	1	1	1	1	1	1	1
chr14	18955417	6369	Deletion	1	1	0	0	0	0	0	0	0	0	0	0	0
chr14	18955418	6370	Deletion	1	0	1	0	0	0	0	0	0	0	0	0	0
chr14	21881740	6343	Insertion	1	0	0	0	0	0	0	0	0	1	0	0	0
chr14	21881740	6347	Insertion	1	0	0	0	0	0	1	0	0	0	0	0	0
chr14	23316716	6387	Insertion	1	0	0	0	0	0	0	0	0	0	1	0	0
chr14	23316716	6388	Insertion	1	0	0	0	0	0	0	0	1	0	0	0	0
chr14	24380642	6330	Deletion	9	0	0	1	1	1	1	1	1	1	1	1	0
chr14	24380644	6328	Deletion	1	1	0	0	0	0	0	0	0	0	0	0	0
chr14	25933186	6351	Insertion	1	0	0	0	0	0	0	1	0	0	0	0	0
chr14	26895897	6322	Insertion	1	0	0	0	0	0	0	0	0	0	0	0	1
chr14	27758339	6612	Deletion	3	0	0	0	1	0	0	0	1	0	0	1	0
chr14	27758348	6612	Deletion	2	0	0	1	0	0	0	0	0	0	1	0	0
chr14	27957154	6312	Deletion	10	1	1	0	1	1	1	1	1	1	0	1	1
chr14	33580627	6306	Insertion	1	0	0	0	0	0	0	0	0	0	1	0	0
chr14	38557890	6390	Insertion	1	0	0	0	0	0	1	0	0	0	0	0	0
chr14	38837086	6294	Deletion	8	1	1	1	0	0	1	1	1	0	1	1	0
chr14	38837087	6293	Deletion	1	0	0	0	0	0	0	0	0	0	0	0	1
chr14	41661706	6377	Insertion	1	0	0	0	0	0	0	0	0	0	0	0	1
chr14	43994488	6316	Insertion	1	0	0	0	0	0	0	0	1	0	0	0	0
chr14	46596361	6334	Insertion	1	0	0	0	0	0	0	0	1	0	0	0	0
chr14	47541190	6315	Insertion	1	0	0	0	0	0	0	0	1	0	0	0	0
chr14	56909761	6380	Insertion	1	0	0	0	1	0	0	0	0	0	0	0	0
chr14	56909763	6380	Insertion	1	0	0	0	1	0	0	0	0	0	0	0	0
chr15	17321124	6378	Insertion	1	0	0	0	0	0	0	0	0	0	1	0	0
chr15	17331435	6312	Insertion	1	0	0	0	0	0	0	0	1	0	0	0	0
chr15	21787338	6305	Insertion	1	0	0	0	1	0	0	0	0	0	0	0	0
chr15	21787340	6305	Insertion	1	0	0	0	1	0	0	0	0	0	0	0	0
chr15	22152942	6354	Insertion	1	0	0	0	1	0	0	0	0	0	0	0	0
chr15	22152944	6354	Insertion	1	0	0	0	1	0	0	0	0	0	0	0	0
chr15	24285411	6513	Insertion	1	0	0	0	0	0	0	0	0	0	0	0	1
chr15	33111530	6398	Insertion	1	0	0	0	1	0	0	0	0	0	0	0	0
chr15	33111532	6398	Insertion	1	0	0	0	1	0	0	0	0	0	0	0	0
chr15	36718198	6311	Deletion	8	1	1	1	0	0	0	0	1	1	1	1	1
chr15	42148986	6338	Insertion	1	0	0	0	0	0	0	0	1	0	0	0	0
chr15	43619643	6397	Insertion	1	0	0	0	1	0	0	0	0	0	0	0	0
chr15	43619645	6400	Insertion	1	0	0	0	1	0	0	0	0	0	0	0	0
chr15	47156380	6310	Insertion	1	0	0	0	0	0	0	0	0	1	0	0	0
chr15	47472607	6391	Insertion	1	0	0	0	1	0	0	0	0	0	0	0	0
chr15	47472620	6394	Insertion	1	0	0	0	1	0	0	0	0	0	0	0	0
chr15	48153642	6343	Deletion	1	0	0	0	0	0	0	0	0	0	1	0	0
chr15	48153656	6349	Deletion	1	1	0	0	0	0	0	0	0	0	0	0	0
chr15	48153660	6343	Deletion	9	0	1	1	1	0	1	1	1	1	0	1	1
chr15	49921783	6330	Insertion	1	0	0	0	0	0	0	0	0	0	0	0	1
chr15	50992046	6356	Deletion	10	1	1	0	1	1	1	0	1	1	1	1	1
chr15	59472567	6356	Deletion	10	1	1	1	1	0	0	1	1	1	1	1	1
chr15	59472568	6355	Deletion	1	0	0	0	0	1	0	0	0	0	0	0	0
chr16	3270791	6357	Insertion	1	0	0	0	1	0	0	0	0	0	0	0	0
chr16	3270793	6357	Insertion	1	0	0	0	1	0	0	0	0	0	0	0	0
chr16	4153657	6396	Insertion	1	0	0	0	0	0	0	0	1	0	0	0	0
chr16	10305961	6358	Deletion	5	0	0	0	1	1	1	0	1	0	0	1	0
chr16	11219792	6319	Insertion	1	0	0	0	0	0	0	0	0	1	0	0	0
chr16	11381170	6372	Insertion	1	0	0	0	1	0	0	0	0	0	0	0	0
chr16	13354989	6330	Insertion	1	0	0	0	1	0	0	0	0	0	0	0	0
chr16	13354991	6331	Insertion	1	0	0	0	1	0	0	0	0	0	0	0	0
chr16	17459095	6322	Insertion	1	0	0	0	0	0	0	0	0	0	1	0	0
chr16	17568215	6382	Insertion	1	0	0	0	0	0	1	0	0	0	0	0	0
chr16	26707261	6347	Insertion	1	0	0	0	1	0	0	0	0	0	0	0	0
chr16	26707263	6347	Insertion	1	0	0	0	1	0	0	0	0	0	0	0	0
chr16	26777524	6345	Insertion	1	0	0	0	0	0	0	0	0	0	1	0	0
chr16	29328720	6347	Insertion	1	0	0	0	1	0	0	0	0	0	0	0	0
chr16	29328722	6347	Insertion	1	0	0	0	1	0	0	0	0	0	0	0	0
chr16	30975934	6328	Deletion	12	1	1	1	1	1	1	1	1	1	1	1	1
chr16	31661300	6371	Insertion	1	0	0	0	1	0	0	0	0	0	0	0	0
chr16	35808335	6338	Insertion	1	0	0	0	0	0	0	0	0	0	0	0	1
chr16	47929507	6393	Deletion	10	0	1	1	1	1	1	0	1	1	1	1	1
chr16	47929507	6391	Deletion	1	0	0	0	0	0	0	1	0	0	0	0	0
chr16	47929509	6391	Deletion	1	1	0	0	0	0	0	0	0	0	0	0	0
chr16	55091927	6326	Insertion	1	0	0	0	1	0	0	0	0	0	0	0	0
chr16	55091929	6328	Insertion	1	0	0	0	1	0	0	0	0	0	0	0	0
chr16	57148723	6321	Insertion	1	0	0	0	1	0	0	0	0	0	0	0	0
chr17	2361886	6339	Insertion	1	0	0	0	1	0	0	0	0	0	0	0	0
chr17	2361888	6347	Insertion	1	0	0	0	1	0	0	0	0	0	0	0	0
chr17	3036422	6121	Insertion	1	0	0	0	0	0	0	0	0	0	0	0	1
chr17	4294254	6353	Deletion	12	1	1	1	1	1	1	1	1	1	1	1	1
chr17	4869057	6340	Insertion	1	0	0	0	0	0	0	0	0	0	0	0	1
chr17	7821655	6339	Deletion	12	1	1	1	1	1	1	1	1	1	1	1	1
chr17	9703704	6568	Deletion	7	1	1	0	0	1	0	0	1	1	0	1	1
chr17	10913486	6343	Insertion	1	0	0	0	0	0	0	0	1	0	0	0	0
chr17	13598960	6333	Deletion	8	0	1	1	1	1	0	1	1	1	0	1	0
chr17	13598975	6318	Deletion	1	0	0	0	0	0	0	0	0	0	1	0	0
chr17	13598975	6332	Deletion	1	1	0	0	0	0	0	0	0	0	0	0	0
chr17	16323190	6362	Insertion	1	0	0	0	1	0	0	0	0	0	0	0	0
chr17	16323190	6393	Insertion	1	0	0	0	0	0	0	0	0	0	1	0	0
chr17	17807284	6330	Insertion	1	0	0	0	1	0	0	0	0	0	0	0	0
chr17	17807291	6331	Insertion	1	0	0	0	1	0	0	0	0	0	0	0	0
chr17	31290098	6321	Insertion	1	0	0	0	0	0	0	0	1	0	0	0	0
chr17	32879323	6338	Insertion	1	0	0	0	0	0	0	0	1	0	0	0	0
chr17	35375774	6393	Insertion	1	0	0	0	0	0	0	0	0	0	1	0	0
chr17	37734383	6350	Insertion	1	0	0	0	0	0	0	0	0	0	0	0	1
chr17	37734383	6356	Insertion	1	0	0	0	0	0	0	0	0	0	1	0	0
chr17	41398850	6323	Deletion	6	1	0	1	1	0	0	0	1	0	1	1	0
chr17	41398860	6310	Deletion	1	0	0	0	0	0	0	0	0	1	0	0	0
chr17	42882696	6375	Insertion	1	0	0	0	0	0	0	0	1	0	0	0	0
chr17	44011655	6331	Deletion	2	0	1	1	0	0	0	0	0	0	0	0	0
chr17	44011669	6330	Deletion	1	0	0	0	1	0	0	0	0	0	0	0	0
chr17	44011671	6331	Deletion	1	0	0	0	0	0	0	0	0	1	0	0	0
chr17	45561307	6485	Insertion	1	0	0	0	1	0	0	0	0	0	0	0	0
chr17	45561307	6504	Insertion	1	0	0	0	0	0	0	0	0	1	0	0	0
chr17	45561309	6484	Insertion	1	0	0	0	1	0	0	0	0	0	0	0	0
chr17	50889225	6332	Deletion	12	1	1	1	1	1	1	1	1	1	1	1	1
chr17	50935912	6320	Deletion	10	1	0	1	1	1	1	0	1	1	1	1	1
chr17	53489316	6379	Insertion	1	0	0	0	1	0	0	0	0	0	0	0	0
chr17	53489318	6380	Insertion	1	0	0	0	1	0	0	0	0	0	0	0	0
chr17	57510784	6321	Insertion	1	0	0	0	1	0	0	0	0	0	0	0	0
chr17	58195069	6360	Insertion	1	0	0	0	1	0	0	0	0	0	0	0	0
chr17	58214691	6361	Insertion	1	0	0	0	1	0	0	0	0	0	0	0	0
chr17	58214693	6361	Insertion	1	0	0	0	1	0	0	0	0	0	0	0	0
chr17	58620250	6328	Insertion	1	0	0	0	0	0	0	0	0	1	0	0	0
chr17	58620250	6330	Insertion	1	0	0	0	1	0	0	0	0	0	0	0	0
chr17	62937462	6338	Insertion	1	0	0	0	0	0	0	0	0	0	0	0	1
chr18	897824	6320	Insertion	1	0	0	0	1	0	0	0	0	0	0	0	0
chr18	5157482	6322	Insertion	1	0	0	0	1	0	0	0	0	0	0	0	0
chr18	5345735	6300	Insertion	1	0	0	0	0	0	0	0	0	0	1	0	0
chr18	5666457	6312	Insertion	1	0	0	0	1	0	0	0	0	0	0	0	0
chr18	5666459	6312	Insertion	1	0	0	0	1	0	0	0	0	0	0	0	0
chr18	7230562	6352	Insertion	1	0	0	0	0	0	0	0	1	0	0	0	0
chr18	10760533	6319	Deletion	12	1	1	1	1	1	1	1	1	1	1	1	1
chr18	11203081	6351	Insertion	1	0	0	0	0	0	0	0	0	0	1	0	0
chr18	14298232	6313	Deletion	6	1	1	0	1	0	0	1	1	0	0	1	0
chr18	14298234	6313	Deletion	1	0	0	0	0	0	0	0	0	0	0	0	1
chr18	14298245	6300	Deletion	1	0	0	0	0	0	0	0	0	1	0	0	0
chr18	20018709	6323	Insertion	1	0	0	0	1	0	0	0	0	0	0	0	0
chr18	20018711	6323	Insertion	1	0	0	0	1	0	0	0	0	0	0	0	0
chr18	23124828	6320	Insertion	1	0	0	0	1	0	0	0	0	0	0	0	0
chr18	23128470	6349	Deletion	10	1	1	1	0	0	1	1	1	1	1	1	1
chr18	23128486	6349	Deletion	1	0	0	0	1	0	0	0	0	0	0	0	0
chr18	23916227	6326	Insertion	1	0	0	0	0	0	0	0	0	0	1	0	0
chr18	23916229	6322	Insertion	1	0	0	0	0	0	0	0	0	0	1	0	0
chr18	30304120	6354	Insertion	1	0	0	0	1	0	0	0	0	0	0	0	0
chr18	30304122	6354	Insertion	1	0	0	0	1	0	0	0	0	0	0	0	0
chr18	31185120	6376	Deletion	10	1	1	1	1	0	1	1	1	1	1	0	1
chr18	31185134	6362	Deletion	1	0	0	0	0	1	0	0	0	0	0	0	0
chr18	31185135	6377	Deletion	1	0	0	0	0	0	0	0	0	0	0	1	0
chr18	31866731	6344	Insertion	1	0	0	0	1	0	0	0	0	0	0	0	0
chr18	37904120	6343	Insertion	1	0	0	0	0	0	0	0	0	0	1	0	0
chr18	37904120	6349	Insertion	1	0	0	0	0	0	1	0	0	0	0	0	0
chr18	38553850	6315	Insertion	1	0	0	0	0	0	0	0	0	0	1	0	0
chr18	51316902	6491	Insertion	1	0	0	0	0	0	0	0	0	0	0	0	1
chr18	54274994	6298	Deletion	10	0	1	1	1	1	1	0	1	1	1	1	1
chr19	704523	6324	Insertion	1	0	0	0	1	0	0	0	0	0	0	0	0
chr19	3047321	6367	Insertion	1	0	0	0	0	0	0	0	1	0	0	0	0
chr19	3785499	6344	Deletion	9	0	1	1	1	0	0	1	1	1	1	1	1
chr19	3785501	6344	Deletion	1	1	0	0	0	0	0	0	0	0	0	0	0
chr19	7832696	6340	Deletion	8	0	1	1	1	0	0	1	1	1	0	1	1
chr19	7832698	6340	Deletion	1	0	0	0	0	0	0	0	0	0	1	0	0
chr19	7832702	6339	Deletion	1	1	0	0	0	0	0	0	0	0	0	0	0
chr19	8131307	6342	Deletion	7	1	1	0	1	0	0	1	1	1	1	0	0
chr19	8131307	6341	Deletion	1	0	0	1	0	0	0	0	0	0	0	0	0
chr19	8131312	6341	Deletion	1	0	0	0	0	0	0	0	0	0	0	1	0
chr19	9347888	6358	Insertion	1	0	0	0	1	0	0	0	0	0	0	0	0
chr19	11243551	6373	Deletion	10	1	0	1	1	0	1	1	1	1	1	1	1
chr19	12501430	6350	Insertion	1	0	0	0	1	0	0	0	0	0	0	0	0
chr19	12836637	6323	Insertion	1	0	0	0	1	0	0	0	0	0	0	0	0
chr19	14220522	6508	Insertion	1	0	0	0	0	0	0	0	0	0	1	0	0
chr19	14281202	6314	Deletion	8	0	1	1	1	1	0	0	1	1	1	1	0
chr19	20554052	6296	Insertion	1	0	0	0	0	0	0	0	0	0	1	0	0
chr19	23317798	6296	Insertion	1	0	0	0	1	0	0	0	0	0	0	0	0
chr19	23317800	6296	Insertion	1	0	0	0	1	0	0	0	0	0	0	0	0
chr19	24711556	6334	Insertion	1	0	0	0	0	0	0	0	0	0	0	0	1
chr19	35288664	6352	Deletion	1	0	0	0	1	0	0	0	0	0	0	0	0
chr19	35288672	6342	Deletion	1	0	0	0	0	0	0	0	0	0	1	0	0
chr19	35288674	6339	Deletion	1	0	0	1	0	0	0	0	0	0	0	0	0
chr19	35288676	6340	Deletion	4	0	0	0	0	0	0	1	1	1	0	1	0
chr19	35288678	6340	Deletion	1	1	0	0	0	0	0	0	0	0	0	0	0
chr19	35288708	6338	Deletion	1	0	1	0	0	0	0	0	0	0	0	0	0
chr19	35288715	6308	Deletion	1	0	0	0	0	0	0	0	0	0	0	0	1
chr19	36344529	6343	Insertion	1	0	0	0	0	0	0	0	0	1	0	0	0
chr19	36344531	6325	Insertion	1	0	0	0	1	0	0	0	0	0	0	0	0
chr19	36504554	6313	Insertion	1	0	0	0	1	0	0	0	0	0	0	0	0
chr19	36504556	6313	Insertion	1	0	0	0	1	0	0	0	0	0	0	0	0
chr19	37942907	6321	Deletion	9	1	0	1	1	1	0	0	1	1	1	1	1
chr19	38184698	6306	Insertion	1	0	0	0	1	0	0	0	0	0	0	0	0
chr19	38184700	6307	Insertion	1	0	0	0	1	0	0	0	0	0	0	0	0
chr19	41500929	6346	Insertion	1	0	0	0	0	0	0	0	0	0	0	0	1
chr19	45056474	6328	Insertion	1	0	0	0	0	0	0	0	1	0	0	0	0
chr19	46221360	6328	Insertion	1	0	0	0	0	0	0	0	0	0	1	0	0
chr19	55054828	6371	Insertion	1	0	0	0	0	0	1	0	0	0	0	0	0
chr2	2103179	6324	Insertion	1	0	0	0	1	0	0	0	0	0	0	0	0
chr2	3157702	6321	Insertion	1	0	0	0	0	0	0	0	1	0	0	0	0
chr2	3157702	6331	Insertion	1	0	0	0	0	0	0	0	0	0	1	0	0
chr2	4049237	6323	Insertion	1	0	0	0	0	0	1	0	0	0	0	0	0
chr2	4953091	6343	Insertion	1	0	0	0	0	0	1	0	0	0	0	0	0
chr2	7336453	6343	Insertion	1	0	0	0	0	0	0	0	0	0	1	0	0
chr2	7487236	6362	Insertion	1	0	0	0	0	0	0	0	0	0	1	0	0
chr2	8879385	6534	Deletion	1	0	1	0	0	0	0	0	0	0	0	0	0
chr2	8879386	6533	Deletion	1	0	0	0	1	0	0	0	0	0	0	0	0
chr2	8879386	6534	Deletion	1	0	0	0	0	0	0	0	1	0	0	0	0
chr2	8879388	6532	Deletion	1	0	0	0	0	0	0	1	0	0	0	0	0
chr2	8879392	6535	Deletion	1	0	0	0	0	0	0	0	0	0	0	1	0
chr2	8879400	6521	Deletion	1	0	0	0	0	0	0	0	0	1	0	0	0
chr2	8879601	6319	Deletion	9	0	1	1	1	0	0	1	1	1	1	1	1
chr2	12896558	6371	Insertion	1	0	0	0	0	0	0	0	0	0	1	0	0
chr2	13914252	6364	Insertion	1	0	0	0	0	0	0	0	0	1	0	0	0
chr2	16341520	6315	Insertion	1	0	0	0	0	0	0	0	0	1	0	0	0
chr2	18318659	6302	Insertion	1	0	0	0	0	0	0	0	1	0	0	0	0
chr2	18883175	6300	Deletion	8	1	0	1	1	0	1	1	1	1	0	1	0
chr2	29635285	6322	Deletion	7	0	1	1	1	0	0	1	0	0	1	1	1
chr2	29635287	6322	Deletion	1	1	0	0	0	0	0	0	0	0	0	0	0
chr2	29635291	6320	Deletion	1	0	0	0	0	0	0	0	0	1	0	0	0
chr2	32046657	6342	Insertion	1	0	0	0	1	0	0	0	0	0	0	0	0
chr2	38757438	6472	Insertion	1	0	0	0	0	0	0	0	0	0	1	0	0
chr2	39906446	6338	Insertion	1	0	0	0	0	0	0	0	0	0	0	0	1
chr2	39906446	6345	Insertion	1	0	0	0	0	0	1	0	0	0	0	0	0
chr2	41220174	6319	Insertion	1	0	0	0	1	0	0	0	0	0	0	0	0
chr2	41432424	6367	Insertion	1	0	0	0	1	0	0	0	0	0	0	0	0
chr2	41557704	6338	Insertion	1	0	0	0	1	0	0	0	0	0	0	0	0
chr2	44084155	6344	Deletion	2	0	0	0	1	0	0	0	1	0	0	0	0
chr2	44139852	6320	Deletion	2	0	0	0	1	0	0	0	1	0	0	0	0
chr2	44152839	6357	Insertion	1	0	0	0	1	0	0	0	0	0	0	0	0
chr2	44219543	6340	Deletion	6	1	0	0	1	0	0	1	1	0	1	1	0
chr2	44219550	6336	Deletion	1	0	0	0	0	0	0	0	0	1	0	0	0
chr2	46799510	6314	Insertion	1	0	0	0	1	0	0	0	0	0	0	0	0
chr2	46799512	6314	Insertion	1	0	0	0	1	0	0	0	0	0	0	0	0
chr2	49505699	6385	Insertion	1	0	0	0	0	0	0	0	0	0	1	0	0
chr2	50320577	6351	Insertion	1	0	0	0	0	0	0	0	0	0	0	0	1
chr2	51393270	6304	Insertion	1	0	0	0	0	0	0	0	1	0	0	0	0
chr2	53256326	6322	Insertion	1	0	0	0	1	0	0	0	0	0	0	0	0
chr2	53344630	6381	Insertion	1	0	0	0	0	0	0	0	0	0	0	0	1
chr2	56228698	6344	Insertion	1	0	0	0	1	0	0	0	0	0	0	0	0
chr2	57013667	6311	Deletion	5	0	1	1	1	0	0	0	1	0	1	0	0
chr2	57013672	6312	Deletion	1	0	0	0	0	0	0	0	0	0	0	1	0
chr2	59305134	6342	Insertion	1	0	0	0	0	0	0	0	0	0	1	0	0
chr2	59458968	6354	Insertion	1	0	0	0	0	0	0	0	1	0	0	0	0
chr2	61408897	6369	Deletion	5	0	1	1	1	0	0	0	1	0	1	0	0
chr2	62431864	6307	Deletion	5	0	1	1	1	1	0	0	1	0	0	0	0
chr2	62431866	6305	Deletion	1	0	0	0	0	0	0	0	0	1	0	0	0
chr2	62431867	6304	Deletion	1	0	0	0	0	0	0	0	0	0	0	0	1
chr2	62431872	6308	Deletion	1	0	0	0	0	0	0	0	0	0	1	0	0
chr2	83577186	6391	Insertion	1	0	0	0	0	0	0	0	0	0	1	0	0
chr20	10765577	6339	Insertion	1	0	0	0	1	0	0	0	0	0	0	0	0
chr20	12169433	6371	Deletion	4	0	0	1	1	0	0	0	1	0	1	0	0
chr20	12169450	6355	Deletion	1	0	0	0	0	0	0	0	0	1	0	0	0
chr20	15342220	6346	Deletion	11	1	1	1	1	1	1	1	1	1	1	1	0
chr20	15342238	6341	Deletion	1	0	0	0	0	0	0	0	0	0	0	0	1
chr20	22736017	6340	Insertion	1	0	0	0	0	0	0	0	0	0	0	0	1
chr20	23093840	6381	Insertion	1	0	0	0	0	0	0	0	0	0	0	0	1
chr20	27669867	6315	Insertion	1	0	0	0	0	0	0	0	0	0	1	0	0
chr20	30998231	6318	Insertion	1	0	0	0	0	0	0	0	0	0	0	0	1
chr20	31703068	6319	Insertion	1	0	0	0	0	0	0	0	1	0	0	0	0
chr20	35025303	6361	Insertion	1	0	0	0	0	0	1	0	0	0	0	0	0
chr20	37706181	6337	Deletion	11	1	1	1	1	1	0	1	1	1	1	1	1
chr20	38865578	6330	Insertion	1	0	0	0	0	0	0	0	0	1	0	0	0
chr20	38865578	6339	Insertion	1	0	0	0	0	0	0	0	1	0	0	0	0
chr20	38934686	6322	Insertion	1	0	0	0	0	0	0	0	0	0	1	0	0
chr20	46453175	6347	Insertion	1	0	0	0	1	0	0	0	0	0	0	0	0
chr20	46937747	6325	Insertion	1	0	0	0	1	0	0	0	0	0	0	0	0
chr20	47466759	6328	Insertion	1	0	0	0	0	0	1	0	0	0	0	0	0
chr20	47911533	6312	Insertion	1	0	0	0	1	0	0	0	0	0	0	0	0
chr20	47911535	6313	Insertion	1	0	0	0	1	0	0	0	0	0	0	0	0
chr20	47965903	6054	Deletion	2	0	0	1	0	0	0	0	0	0	0	0	1
chr20	47965905	6061	Deletion	1	0	0	0	0	0	1	0	0	0	0	0	0
chr20	47965908	6050	Deletion	1	0	0	0	0	0	0	0	0	0	1	0	0
chr20	48327789	6323	Insertion	1	0	0	0	1	0	0	0	0	0	0	0	0
chr20	49247201	6338	Insertion	1	0	0	0	0	0	0	0	1	0	0	0	0
chr20	49965634	6342	Insertion	1	0	0	0	1	0	0	0	0	0	0	0	0
chr20	53819292	6373	Insertion	1	0	0	0	1	0	0	0	0	0	0	0	0
chr21	4836902	6370	Insertion	1	0	0	0	0	0	0	0	0	1	0	0	0
chr21	4836902	6374	Insertion	1	0	0	0	0	0	1	0	0	0	0	0	0
chr21	4836902	6379	Insertion	1	0	0	0	1	0	0	0	0	0	0	0	0
chr21	8437045	6326	Insertion	1	0	0	0	0	0	0	0	0	0	0	0	1
chr21	10554710	6329	Insertion	1	0	0	0	1	0	0	0	0	0	0	0	0
chr21	12093579	6331	Insertion	1	0	0	0	1	0	0	0	0	0	0	0	0
chr21	12093581	6331	Insertion	1	0	0	0	1	0	0	0	0	0	0	0	0
chr21	14048300	6338	Deletion	8	1	1	1	1	0	0	0	1	0	1	1	1
chr21	14048316	6337	Deletion	1	0	0	0	0	0	0	1	0	0	0	0	0
chr21	14136629	6335	Insertion	1	0	0	0	1	0	0	0	0	0	0	0	0
chr21	14143691	6395	Deletion	10	1	1	1	1	0	0	1	1	1	1	1	1
chr21	17249787	6328	Insertion	1	0	0	0	0	0	1	0	0	0	0	0	0
chr21	17385399	6341	Insertion	1	0	0	0	0	0	1	0	0	0	0	0	0
chr21	19285444	6314	Insertion	1	0	0	0	0	0	1	0	0	0	0	0	0
chr21	25292606	6343	Insertion	1	0	0	0	0	0	0	0	1	0	0	0	0
chr21	25335761	6307	Insertion	1	0	0	0	1	0	0	0	0	0	0	0	0
chr21	25335778	6308	Insertion	1	0	0	0	1	0	0	0	0	0	0	0	0
chr21	26842353	6348	Insertion	1	0	0	0	1	0	0	0	0	0	0	0	0
chr21	26898548	6314	Insertion	1	0	0	0	1	0	0	0	0	0	0	0	0
chr21	29191196	6370	Insertion	1	0	0	0	1	0	0	0	0	0	0	0	0
chr21	29191198	6371	Insertion	1	0	0	0	1	0	0	0	0	0	0	0	0
chr21	33764425	6328	Insertion	1	0	0	0	1	0	0	0	0	0	0	0	0
chr21	33764427	6328	Insertion	1	0	0	0	1	0	0	0	0	0	0	0	0
chr21	35492905	6331	Insertion	1	0	0	0	1	0	0	0	0	0	0	0	0
chr21	35492907	6331	Insertion	1	0	0	0	1	0	0	0	0	0	0	0	0
chr21	40000253	6336	Deletion	8	0	1	1	1	0	1	0	1	1	1	0	1
chr21	45166436	6352	Insertion	1	0	0	0	0	0	0	0	1	0	0	0	0
chr22	1257865	6375	Insertion	1	0	0	0	0	0	0	0	1	0	0	0	0
chr22	4027310	6349	Insertion	1	0	0	0	1	0	0	0	0	0	0	0	0
chr22	4056773	6350	Insertion	1	0	0	0	1	0	0	0	0	0	0	0	0
chr22	4117998	6356	Insertion	1	0	0	0	1	0	0	0	0	0	0	0	0
chr22	4575124	6332	Insertion	1	0	0	0	1	0	0	0	0	0	0	0	0
chr22	4575126	6332	Insertion	1	0	0	0	1	0	0	0	0	0	0	0	0
chr22	7469302	6372	Deletion	10	1	1	1	1	0	0	1	1	1	1	1	1
chr22	11109757	6375	Insertion	1	0	0	0	0	0	0	0	0	0	0	0	1
chr22	14129012	6601	Insertion	1	0	0	0	1	0	0	0	0	0	0	0	0
chr22	14129012	6611	Insertion	1	0	0	0	0	0	0	0	0	0	1	0	0
chr22	14129014	6601	Insertion	1	0	0	0	1	0	0	0	0	0	0	0	0
chr22	16699784	6340	Insertion	1	0	0	0	1	0	0	0	0	0	0	0	0
chr22	16699786	6341	Insertion	1	0	0	0	1	0	0	0	0	0	0	0	0
chr22	17050888	6361	Insertion	1	0	0	0	0	0	0	0	1	0	0	0	0
chr22	17050888	6364	Insertion	1	0	0	0	0	0	0	0	0	1	0	0	0
chr22	18088696	6362	Insertion	1	0	0	0	1	0	0	0	0	0	0	0	0
chr22	18088698	6362	Insertion	1	0	0	0	1	0	0	0	0	0	0	0	0
chr22	18139449	6410	Deletion	9	0	1	1	1	1	0	1	1	1	1	1	0
chr22	19815448	6289	Insertion	1	0	0	0	1	0	0	0	0	0	0	0	0
chr22	19815450	6289	Insertion	1	0	0	0	1	0	0	0	0	0	0	0	0
chr22	22435331	6311	Insertion	1	0	0	0	0	0	0	0	0	1	0	0	0
chr22	26263030	6334	Insertion	1	0	0	0	0	0	0	0	0	1	0	0	0
chr22	28316799	6390	Insertion	1	0	0	0	1	0	0	0	0	0	0	0	0
chr22	28316801	6390	Insertion	1	0	0	0	1	0	0	0	0	0	0	0	0
chr22	28439154	6320	Insertion	1	0	0	0	0	0	0	0	0	1	0	0	0
chr22	28908859	6339	Insertion	1	0	0	0	1	0	0	0	0	0	0	0	0
chr22	29468877	6337	Insertion	1	0	0	0	1	0	0	0	0	0	0	0	0
chr22	29468879	6337	Insertion	1	0	0	0	1	0	0	0	0	0	0	0	0
chr22	30235162	6312	Insertion	1	0	0	0	1	0	0	0	0	0	0	0	0
chr22	30235164	6312	Insertion	1	0	0	0	1	0	0	0	0	0	0	0	0
chr22	33149892	6377	Deletion	9	0	0	1	1	1	1	0	1	1	1	1	1
chr22	33646408	6311	Deletion	1	0	0	0	0	0	0	0	0	0	1	0	0
chr22	33646424	6311	Deletion	10	0	1	1	1	1	1	1	1	1	0	1	1
chr22	33646426	6311	Deletion	1	1	0	0	0	0	0	0	0	0	0	0	0
chr22	33903340	6379	Insertion	1	0	0	0	0	0	0	0	1	0	0	0	0
chr22	37254801	6350	Deletion	9	0	1	1	1	0	0	1	1	1	1	1	1
chr22	37936134	6334	Insertion	1	0	0	0	0	0	0	0	0	0	0	0	1
chr22	38275810	6334	Insertion	1	0	0	0	0	0	0	0	0	0	0	0	1
chr22	42849293	6326	Insertion	2	0	0	0	0	0	0	0	0	1	0	0	1
chr22	43045025	6301	Insertion	1	0	0	0	0	0	0	0	0	0	1	0	0
chr22	43731161	6366	Insertion	1	0	0	0	1	0	0	0	0	0	0	0	0
chr22	44975260	6370	Insertion	1	0	0	0	0	0	1	0	0	0	0	0	0
chr22	51478899	6329	Insertion	1	0	0	0	1	0	0	0	0	0	0	0	0
chr22	51478901	6329	Insertion	1	0	0	0	1	0	0	0	0	0	0	0	0
chr22	55908651	6317	Insertion	1	0	0	0	0	0	0	0	0	0	1	0	0
chr23	618684	6301	Deletion	2	0	0	0	1	0	0	0	0	0	0	1	0
chr23	5671904	6303	Deletion	11	1	1	0	1	1	1	1	1	1	1	1	1
chr23	9744120	6347	Insertion	1	0	0	0	0	0	0	0	0	0	0	0	1
chr23	9892693	6365	Insertion	1	0	0	0	1	0	0	0	0	0	0	0	0
chr23	9902583	6346	Insertion	1	0	0	0	0	0	1	0	0	0	0	0	0
chr23	10387935	6340	Deletion	10	0	1	1	1	0	1	1	1	1	1	1	1
chr23	10387935	6339	Deletion	1	0	0	0	0	1	0	0	0	0	0	0	0
chr23	10387952	6339	Deletion	1	1	0	0	0	0	0	0	0	0	0	0	0
chr23	11301709	6336	Deletion	7	0	0	1	1	0	0	0	1	1	1	1	1
chr23	13752677	6329	Deletion	12	1	1	1	1	1	1	1	1	1	1	1	1
chr23	18148791	6331	Deletion	8	1	1	1	1	0	0	1	1	0	1	0	1
chr23	18148791	6330	Deletion	1	0	0	0	0	0	0	0	0	0	0	1	0
chr23	18148791	6332	Deletion	1	0	0	0	0	0	1	0	0	0	0	0	0
chr23	20134757	6344	Insertion	1	0	0	0	0	0	1	0	0	0	0	0	0
chr23	24073099	6400	Insertion	1	0	0	0	1	0	0	0	0	0	0	0	0
chr23	24073101	6400	Insertion	1	0	0	0	1	0	0	0	0	0	0	0	0
chr23	27944021	6320	Deletion	1	0	0	0	0	0	0	0	1	0	0	0	0
chr23	27944029	6323	Deletion	7	1	0	1	1	1	1	0	0	1	0	1	0
chr23	27944033	6318	Deletion	1	0	0	0	0	0	0	0	0	0	1	0	0
chr23	28011188	6311	Insertion	1	0	0	0	0	0	0	0	1	0	0	0	0
chr23	29415512	6350	Insertion	1	0	0	0	1	0	0	0	0	0	0	0	0
chr23	29415512	6352	Insertion	1	0	0	0	0	0	0	0	1	0	0	0	0
chr23	30803260	6370	Insertion	1	0	0	0	1	0	0	0	0	0	0	0	0
chr23	34484267	6354	Deletion	11	1	1	1	1	1	1	0	1	1	1	1	1
chr23	34484284	6345	Deletion	1	0	0	0	0	0	0	1	0	0	0	0	0
chr23	35311069	6315	Insertion	1	0	0	0	0	0	1	0	0	0	0	0	0
chr23	35311071	6309	Insertion	1	0	0	0	0	1	0	0	0	0	0	0	0
chr23	36664593	6392	Insertion	1	0	0	0	0	0	0	0	1	0	0	0	0
chr23	40874028	6315	Deletion	6	0	0	1	1	0	0	1	1	0	1	0	1
chr23	40874035	6314	Deletion	1	0	1	0	0	0	0	0	0	0	0	0	0
chr23	41402642	6332	Insertion	1	0	0	0	1	0	0	0	0	0	0	0	0
chr23	41402642	6335	Insertion	1	0	0	0	0	0	0	0	1	0	0	0	0
chr23	41402644	6333	Insertion	1	0	0	0	1	0	0	0	0	0	0	0	0
chr23	42372197	6123	Deletion	8	0	0	0	1	1	1	1	1	1	1	1	0
chr23	42396683	6460	Insertion	1	0	0	0	0	0	0	0	0	0	0	0	1
chr23	42396683	6479	Insertion	1	0	0	0	0	0	0	0	0	1	0	0	0
chr23	43474103	6345	Insertion	1	0	0	0	1	0	0	0	0	0	0	0	0
chr23	43474105	6345	Insertion	1	0	0	0	1	0	0	0	0	0	0	0	0
chr23	44172242	6379	Insertion	1	0	0	0	0	0	1	0	0	0	0	0	0
chr23	47120629	6327	Insertion	1	0	0	0	0	0	0	0	1	0	0	0	0
chr24	768743	6361	Insertion	1	0	0	0	0	0	0	0	1	0	0	0	0
chr24	4709725	6335	Insertion	1	0	0	0	1	0	0	0	0	0	0	0	0
chr24	4709727	6335	Insertion	1	0	0	0	1	0	0	0	0	0	0	0	0
chr24	5186068	6367	Insertion	1	0	0	0	1	0	0	0	0	0	0	0	0
chr24	5186070	6367	Insertion	1	0	0	0	1	0	0	0	0	0	0	0	0
chr24	11953576	6346	Insertion	1	0	0	0	0	0	0	0	0	0	1	0	0
chr24	13178927	6356	Insertion	1	0	0	0	0	0	0	0	0	1	0	0	0
chr24	13178927	6365	Insertion	1	0	0	0	0	0	0	0	0	0	1	0	0
chr24	13904914	6328	Insertion	1	0	0	0	0	0	0	0	0	0	1	0	0
chr24	15492154	6335	Insertion	1	0	0	0	1	0	0	0	0	0	0	0	0
chr24	15492156	6335	Insertion	1	0	0	0	1	0	0	0	0	0	0	0	0
chr24	16085655	6332	Insertion	1	0	0	0	0	0	0	0	1	0	0	0	0
chr24	26407352	6347	Insertion	1	0	0	0	1	0	0	0	0	0	0	0	0
chr24	26407354	6346	Insertion	1	0	0	0	1	0	0	0	0	0	0	0	0
chr24	28618494	6284	Deletion	9	0	1	1	1	1	1	0	1	1	1	1	0
chr24	30565218	6330	Insertion	1	0	0	0	1	0	0	0	0	0	0	0	0
chr24	33526513	6331	Insertion	1	0	0	0	0	0	0	0	0	0	1	0	0
chr24	39041585	6308	Insertion	1	0	0	0	0	0	0	0	1	0	0	0	0
chr24	39986226	6328	Insertion	1	0	0	0	0	1	0	0	0	0	0	0	0
chr24	42109445	6379	Insertion	1	0	0	0	1	0	0	0	0	0	0	0	0
chr25	5944100	6379	Insertion	1	0	0	0	0	0	0	0	0	0	1	0	0
chr25	7947680	6320	Insertion	1	0	0	0	0	0	0	0	0	0	0	0	1
chr25	8169519	6371	Insertion	1	0	0	0	0	0	0	0	0	0	1	0	0
chr25	9934349	6333	Insertion	1	0	0	0	1	0	0	0	0	0	0	0	0
chr25	9934350	6333	Insertion	1	0	0	0	1	0	0	0	0	0	0	0	0
chr25	10517635	6343	Insertion	1	0	0	0	0	0	1	0	0	0	0	0	0
chr25	11843323	6362	Insertion	1	0	0	0	0	0	0	0	0	0	1	0	0
chr25	14042345	6318	Deletion	6	0	0	1	1	0	0	0	1	0	1	1	1
chr25	14042347	6318	Deletion	1	1	0	0	0	0	0	0	0	0	0	0	0
chr25	14042360	6319	Deletion	1	0	0	0	0	0	0	1	0	0	0	0	0
chr25	15606611	6367	Deletion	8	1	1	1	1	0	1	1	1	0	1	0	0
chr25	15606613	6367	Deletion	1	0	0	0	0	0	0	0	0	0	0	0	1
chr25	15606620	6359	Deletion	1	0	0	0	0	0	0	0	0	1	0	0	0
chr25	18948389	6302	Insertion	1	0	0	0	0	0	0	0	1	0	0	0	0
chr25	19387586	6328	Insertion	1	0	0	0	0	0	0	0	0	0	0	0	1
chr25	19745015	6378	Deletion	1	0	0	0	0	1	0	0	0	0	0	0	0
chr25	19745019	6377	Deletion	10	1	1	1	1	0	1	1	1	0	1	1	1
chr25	19745021	6377	Deletion	1	0	0	0	0	0	0	0	0	1	0	0	0
chr25	21096981	6446	Insertion	1	0	0	0	1	0	0	0	0	0	0	0	0
chr25	21198881	6332	Insertion	1	0	0	0	0	0	0	0	1	0	0	0	0
chr25	21204096	6432	Deletion	2	0	0	0	1	0	0	0	1	0	0	0	0
chr25	21204097	6431	Deletion	1	0	1	0	0	0	0	0	0	0	0	0	0
chr25	21204104	6422	Deletion	1	0	0	0	0	0	0	0	0	1	0	0	0
chr25	21204109	6419	Deletion	1	0	0	0	0	1	0	0	0	0	0	0	0
chr25	21862648	6354	Insertion	1	0	0	0	1	0	0	0	0	0	0	0	0
chr25	22546553	6090	Deletion	11	1	1	1	1	1	1	0	1	1	1	1	1
chr25	22546570	6091	Deletion	1	0	0	0	0	0	0	1	0	0	0	0	0
chr25	30620691	6575	Insertion	1	0	0	0	0	0	0	0	0	0	0	0	1
chr25	30713131	6313	Insertion	1	0	0	0	0	0	1	0	0	0	0	0	0
chr25	37135282	6322	Insertion	1	0	0	0	1	0	0	0	0	0	0	0	0
chr25	38095498	6353	Deletion	4	0	1	1	0	0	0	0	1	0	1	0	0
chr25	38095499	6352	Deletion	1	1	0	0	0	0	0	0	0	0	0	0	0
chr25	38095516	6356	Deletion	5	0	0	0	1	1	1	0	0	1	0	1	0
chr25	40120344	6312	Insertion	1	0	0	0	1	0	0	0	0	0	0	0	0
chr25	40120346	6319	Insertion	1	0	0	0	1	0	0	0	0	0	0	0	0
chr26	2319509	6365	Insertion	1	0	0	0	1	0	0	0	0	0	0	0	0
chr26	2319511	6365	Insertion	1	0	0	0	1	0	0	0	0	0	0	0	0
chr26	3204325	6320	Insertion	1	0	0	0	1	0	0	0	0	0	0	0	0
chr26	3204327	6321	Insertion	1	0	0	0	1	0	0	0	0	0	0	0	0
chr26	3523654	6322	Insertion	1	0	0	0	0	0	0	0	0	0	0	0	1
chr26	15095873	6300	Insertion	1	0	0	0	0	0	1	0	0	0	0	0	0
chr26	15406850	6309	Insertion	1	0	0	0	0	0	0	0	0	0	0	0	1
chr26	17345158	6341	Deletion	9	1	1	1	1	0	0	1	1	0	1	1	1
chr26	17345162	6343	Deletion	1	0	0	0	0	0	1	0	0	0	0	0	0
chr26	26282608	6325	Insertion	1	0	0	0	1	0	0	0	0	0	0	0	0
chr26	27007958	6305	Insertion	1	0	0	0	0	0	0	0	0	0	1	0	0
chr26	27020652	6312	Insertion	1	0	0	0	0	0	0	0	1	0	0	0	0
chr27	211078	6324	Deletion	8	0	0	1	1	1	1	0	1	1	1	1	0
chr27	1515111	6604	Deletion	1	0	0	0	0	0	0	0	0	0	0	0	1
chr27	1515115	6603	Deletion	1	0	0	1	0	0	0	0	0	0	0	0	0
chr27	1515117	6601	Deletion	1	1	0	0	0	0	0	0	0	0	0	0	0
chr27	1515327	6390	Deletion	10	0	0	1	1	1	1	1	1	1	1	1	1
chr27	1515327	6391	Deletion	1	0	1	0	0	0	0	0	0	0	0	0	0
chr27	1515339	6389	Deletion	1	1	0	0	0	0	0	0	0	0	0	0	0
chr27	9673215	6268	Insertion	1	0	0	0	1	0	0	0	0	0	0	0	0
chr27	9673217	6268	Insertion	1	0	0	0	1	0	0	0	0	0	0	0	0
chr27	9718263	6342	Insertion	1	0	0	0	0	0	0	0	1	0	0	0	0
chr27	12729416	6321	Insertion	1	0	0	0	1	0	0	0	0	0	0	0	0
chr27	12729418	6322	Insertion	1	0	0	0	1	0	0	0	0	0	0	0	0
chr27	14822505	6416	Insertion	1	0	0	0	0	0	1	0	0	0	0	0	0
chr27	17237196	6380	Insertion	1	0	0	0	1	0	0	0	0	0	0	0	0
chr27	17596562	6390	Insertion	1	0	0	0	1	0	0	0	0	0	0	0	0
chr27	17596564	6390	Insertion	1	0	0	0	1	0	0	0	0	0	0	0	0
chr27	19118527	6333	Deletion	6	0	1	1	1	0	1	0	0	0	1	0	1
chr27	19118528	6333	Deletion	1	0	0	0	0	0	0	0	1	0	0	0	0
chr27	19118558	6302	Deletion	1	0	0	0	0	1	0	0	0	0	0	0	0
chr27	21013407	6357	Insertion	1	0	0	0	0	0	0	0	0	1	0	0	0
chr27	24353960	6342	Deletion	2	1	0	0	0	1	0	0	0	0	0	0	0
chr27	24353961	6341	Deletion	6	0	1	1	1	0	1	0	0	0	0	1	1
chr27	24353962	6340	Deletion	3	0	0	0	0	0	0	0	1	1	1	0	0
chr27	24353963	6338	Deletion	1	0	0	0	0	0	0	1	0	0	0	0	0
chr27	24995400	6340	Insertion	1	0	0	0	0	0	0	0	1	0	0	0	0
chr27	26204084	6312	Deletion	8	0	1	1	1	0	0	1	1	0	1	1	1
chr27	26204085	6311	Deletion	1	0	0	0	0	1	0	0	0	0	0	0	0
chr27	28539933	6329	Insertion	1	0	0	0	0	0	0	0	0	0	0	0	1
chr27	30955319	6315	Insertion	1	0	0	0	1	0	0	0	0	0	0	0	0
chr27	30955333	6316	Insertion	1	0	0	0	1	0	0	0	0	0	0	0	0
chr27	31247664	6306	Deletion	7	0	0	1	1	0	1	0	1	1	1	1	0
chr27	31247674	6304	Deletion	1	0	1	0	0	0	0	0	0	0	0	0	0
chr27	33309070	6303	Insertion	1	0	0	0	1	0	0	0	0	0	0	0	0
chr27	34915382	6345	Insertion	1	0	0	0	0	0	0	0	0	0	1	0	0
chr27	35416432	6381	Insertion	1	0	0	0	0	0	0	0	0	0	1	0	0
chr27	36779291	6319	Insertion	1	0	0	0	0	0	0	0	0	0	0	0	1
chr27	39406339	6344	Insertion	1	0	0	1	0	0	0	0	0	0	0	0	0
chr27	39513134	6325	Deletion	11	1	1	1	1	1	0	1	1	1	1	1	1
chr27	40276581	6292	Insertion	1	0	0	0	1	0	0	0	0	0	0	0	0
chr27	40665176	6334	Deletion	8	0	1	1	1	1	0	0	1	1	0	1	1
chr27	40665179	6333	Deletion	1	1	0	0	0	0	0	0	0	0	0	0	0
chr27	40665191	6319	Deletion	1	0	0	0	0	0	0	0	0	0	1	0	0
chr27	46643217	6407	Insertion	1	0	0	0	1	0	0	0	0	0	0	0	0
chr28	1259248	6373	Deletion	12	1	1	1	1	1	1	1	1	1	1	1	1
chr28	2346266	6331	Insertion	1	0	0	0	0	1	0	0	0	0	0	0	0
chr28	2781078	6362	Deletion	7	1	0	1	1	0	0	1	1	0	1	1	0
chr28	2781078	6361	Deletion	1	0	0	0	0	1	0	0	0	0	0	0	0
chr28	3109209	6311	Insertion	1	0	0	0	1	0	0	0	0	0	0	0	0
chr28	5210053	6471	Insertion	1	0	0	0	0	0	0	0	1	0	0	0	0
chr28	12046517	6301	Insertion	1	0	0	0	0	0	0	0	0	0	0	0	1
chr28	18248270	6343	Insertion	1	0	0	0	1	0	0	0	0	0	0	0	0
chr28	19139125	6358	Insertion	1	0	0	0	0	0	0	0	0	0	1	0	0
chr28	19235612	6322	Insertion	1	0	0	0	0	0	0	0	1	0	0	0	0
chr28	21002196	6294	Deletion	5	1	1	0	1	0	0	0	1	0	0	0	1
chr28	21002197	6293	Deletion	1	0	0	0	0	0	0	0	0	0	1	0	0
chr28	21002198	6294	Deletion	1	0	0	1	0	0	0	0	0	0	0	0	0
chr28	21002201	6293	Deletion	1	0	0	0	0	0	0	0	0	1	0	0	0
chr28	21002201	6294	Deletion	1	0	0	0	0	0	1	0	0	0	0	0	0
chr28	21002212	6293	Deletion	1	0	0	0	0	0	0	1	0	0	0	0	0
chr28	23397353	6404	Deletion	12	1	1	1	1	1	1	1	1	1	1	1	1
chr28	27373429	6432	Insertion	1	0	0	0	0	0	0	0	0	0	1	0	0
chr28	27878346	6366	Deletion	10	1	0	1	1	1	1	1	1	1	1	1	0
chr28	32590162	6268	Deletion	7	1	1	1	0	0	1	1	0	1	1	0	0
chr28	32590167	6267	Deletion	1	0	0	0	0	0	0	0	1	0	0	0	0
chr28	32590178	6252	Deletion	1	0	0	0	1	0	0	0	0	0	0	0	0
chr28	34925147	6337	Deletion	11	1	1	1	1	0	1	1	1	1	1	1	1
chr28	37391117	6420	Insertion	1	0	0	0	0	0	0	0	0	0	0	0	1
chr29	977910	6316	Insertion	1	0	0	0	1	0	0	0	0	0	0	0	0
chr29	4201661	6382	Insertion	1	0	0	0	1	0	0	0	0	0	0	0	0
chr29	4201663	6383	Insertion	1	0	0	0	1	0	0	0	0	0	0	0	0
chr29	4482658	6409	Insertion	1	0	0	0	0	0	0	0	0	0	1	0	0
chr29	5556941	6321	Insertion	1	0	0	0	0	0	0	0	0	0	0	0	1
chr29	6714152	6293	Deletion	9	1	1	1	1	0	0	1	1	1	0	1	1
chr29	6714164	6292	Deletion	1	0	0	0	0	0	0	0	0	0	1	0	0
chr29	8337990	6302	Insertion	1	0	0	0	0	0	0	0	0	0	1	0	0
chr29	11061419	6438	Insertion	1	0	0	0	0	0	0	0	0	0	0	0	1
chr29	13111003	6375	Insertion	1	0	0	0	0	0	0	0	0	0	0	0	1
chr29	15550861	6300	Insertion	1	0	0	0	1	0	0	0	0	0	0	0	0
chr29	15550863	6300	Insertion	1	0	0	0	1	0	0	0	0	0	0	0	0
chr29	16170275	6323	Insertion	1	0	0	0	0	0	0	0	1	0	0	0	0
chr29	17453394	6366	Deletion	1	0	0	0	0	1	0	0	0	0	0	0	0
chr29	17453395	6365	Deletion	10	1	1	1	1	0	1	0	1	1	1	1	1
chr29	17453402	6366	Deletion	1	0	0	0	0	0	0	1	0	0	0	0	0
chr29	17649143	6086	Insertion	1	0	0	0	1	0	0	0	0	0	0	0	0
chr29	18081890	6310	Insertion	1	0	0	0	1	0	0	0	0	0	0	0	0
chr29	18081892	6309	Insertion	1	0	0	0	1	0	0	0	0	0	0	0	0
chr29	20389730	6367	Insertion	1	0	0	0	0	0	1	0	0	0	0	0	0
chr29	21318361	6358	Insertion	1	0	0	0	0	0	0	0	0	0	0	0	1
chr29	21318361	6360	Insertion	1	0	0	0	0	0	1	0	0	0	0	0	0
chr29	21318361	6363	Insertion	1	0	0	0	0	0	0	0	0	1	0	0	0
chr29	21463123	6409	Insertion	1	0	0	0	1	0	0	0	0	0	0	0	0
chr29	21586276	6326	Insertion	1	0	0	0	0	0	1	0	0	0	0	0	0
chr29	21833459	6304	Insertion	1	0	0	0	0	0	0	0	1	0	0	0	0
chr29	23671211	6347	Insertion	1	0	0	0	1	0	0	0	0	0	0	0	0
chr29	27225395	6320	Deletion	8	0	1	1	1	0	1	0	1	1	1	0	1
chr29	30034599	6318	Insertion	1	0	0	0	1	0	0	0	0	0	0	0	0
chr29	30034601	6319	Insertion	1	0	0	0	1	0	0	0	0	0	0	0	0
chr29	32030411	6342	Insertion	1	0	0	0	0	0	0	0	0	0	1	0	0
chr29	33847822	6342	Insertion	1	0	0	0	1	0	0	0	0	0	0	0	0
chr29	35166926	6358	Insertion	1	0	0	0	0	0	0	0	1	0	0	0	0
chr29	38270989	6360	Deletion	12	1	1	1	1	1	1	1	1	1	1	1	1
chr3	1323342	6329	Insertion	1	0	0	0	0	0	0	0	1	0	0	0	0
chr3	2644367	6339	Insertion	1	0	0	0	0	0	0	0	1	0	0	0	0
chr3	3163773	6386	Deletion	10	1	1	1	1	0	0	1	1	1	1	1	1
chr3	9990154	6352	Deletion	11	1	1	1	1	0	1	1	1	1	1	1	1
chr3	10084567	6307	Insertion	1	0	0	0	0	0	0	0	1	0	0	0	0
chr3	13525543	6368	Insertion	1	0	0	0	1	0	0	0	0	0	0	0	0
chr3	13525545	6370	Insertion	1	0	0	0	1	0	0	0	0	0	0	0	0
chr3	15419000	6312	Deletion	4	1	0	1	1	0	1	0	0	0	0	0	0
chr3	15419003	6309	Deletion	1	0	0	0	0	0	0	0	0	0	1	0	0
chr3	15445195	6318	Deletion	3	0	0	1	1	0	1	0	0	0	0	0	0
chr3	15445199	6314	Deletion	1	0	0	0	0	0	0	0	0	0	1	0	0
chr3	15445209	6304	Deletion	1	1	0	0	0	0	0	0	0	0	0	0	0
chr3	17057992	6313	Deletion	1	0	0	0	0	1	0	0	0	0	0	0	0
chr3	17057993	6312	Deletion	10	1	1	1	1	0	1	1	1	0	1	1	1
chr3	20641707	6346	Deletion	6	1	1	1	1	0	0	1	1	0	0	0	0
chr3	20641717	6343	Deletion	1	0	0	0	0	0	0	0	0	0	0	1	0
chr3	20641722	6347	Deletion	1	0	0	0	0	0	0	0	0	0	0	0	1
chr3	20806498	6362	Insertion	1	0	0	0	1	0	0	0	0	0	0	0	0
chr3	20806500	6363	Insertion	1	0	0	0	1	0	0	0	0	0	0	0	0
chr3	21081896	6344	Insertion	1	0	0	0	1	0	0	0	0	0	0	0	0
chr3	21081896	6358	Insertion	1	0	0	0	0	0	0	0	1	0	0	0	0
chr3	21176659	6367	Insertion	1	0	0	0	1	0	0	0	0	0	0	0	0
chr3	22535568	6300	Insertion	1	0	0	0	0	0	0	0	1	0	0	0	0
chr3	23501707	6446	Insertion	1	0	0	0	1	0	0	0	0	0	0	0	0
chr3	30149058	6305	Insertion	1	0	0	0	1	0	0	0	0	0	0	0	0
chr3	30149060	6305	Insertion	1	0	0	0	1	0	0	0	0	0	0	0	0
chr3	33461008	6299	Insertion	1	0	0	0	1	0	0	0	0	0	0	0	0
chr3	33461010	6299	Insertion	1	0	0	0	1	0	0	0	0	0	0	0	0
chr3	37344263	6378	Insertion	1	0	0	0	1	0	0	0	0	0	0	0	0
chr3	38261957	6339	Insertion	1	0	0	0	0	0	0	0	1	0	0	0	0
chr3	38261957	6342	Insertion	1	0	0	0	0	0	0	0	0	0	1	0	0
chr3	39598418	6354	Insertion	1	0	0	0	0	0	0	0	1	0	0	0	0
chr3	40459123	6379	Insertion	1	0	0	0	1	0	0	0	0	0	0	0	0
chr3	40459125	6379	Insertion	1	0	0	0	1	0	0	0	0	0	0	0	0
chr3	40679322	6596	Deletion	7	0	1	1	1	0	1	0	1	1	1	0	0
chr3	40679335	6583	Deletion	1	0	0	0	0	1	0	0	0	0	0	0	0
chr3	41228670	6419	Deletion	2	0	0	0	0	0	0	0	0	0	1	1	0
chr3	41228674	6370	Deletion	1	0	0	0	0	0	0	1	0	0	0	0	0
chr3	41228674	6398	Deletion	1	0	0	1	0	0	0	0	0	0	0	0	0
chr3	41228676	6401	Deletion	1	0	0	0	0	0	1	0	0	0	0	0	0
chr3	41228680	6384	Deletion	1	1	0	0	0	0	0	0	0	0	0	0	0
chr3	41228683	6339	Deletion	1	0	0	0	1	0	0	0	0	0	0	0	0
chr3	41228684	6341	Deletion	1	0	0	0	0	0	0	0	1	0	0	0	0
chr3	41228685	6397	Deletion	1	0	0	0	0	0	0	0	0	0	0	0	1
chr3	48193375	6268	Deletion	3	0	0	0	1	1	0	0	0	0	0	0	1
chr3	48193380	6267	Deletion	3	0	0	1	0	0	0	0	1	0	1	0	0
chr3	48193381	6266	Deletion	1	0	0	0	0	0	1	0	0	0	0	0	0
chr3	48835851	6325	Deletion	8	1	1	1	1	0	1	1	0	0	1	1	0
chr3	48835853	6325	Deletion	1	0	0	0	0	0	0	0	0	1	0	0	0
chr3	48835865	6324	Deletion	1	0	0	0	0	0	0	0	1	0	0	0	0
chr3	51252050	6350	Insertion	1	0	0	0	0	0	0	0	1	0	0	0	0
chr3	51371647	6330	Insertion	1	0	0	0	1	0	0	0	0	0	0	0	0
chr3	55262874	6324	Insertion	1	0	0	0	0	0	0	0	1	0	0	0	0
chr3	57727543	6362	Deletion	9	1	1	1	1	0	1	0	1	0	1	1	1
chr3	57727547	6360	Deletion	1	0	0	0	0	0	0	1	0	0	0	0	0
chr3	57727549	6361	Deletion	1	0	0	0	0	0	0	0	0	1	0	0	0
chr3	59151310	6357	Insertion	1	0	0	0	0	0	0	0	0	0	0	0	1
chr3	66567362	6333	Insertion	1	0	0	0	1	0	0	0	0	0	0	0	0
chr3	66591831	6339	Insertion	1	0	0	0	0	0	0	0	0	0	1	0	0
chr3	66811741	6340	Insertion	1	0	0	0	1	0	0	0	0	0	0	0	0
chr3	68923626	6343	Deletion	2	0	1	0	1	0	0	0	0	0	0	0	0
chr3	68923626	6342	Deletion	1	1	0	0	0	0	0	0	0	0	0	0	0
chr3	69187708	6353	Deletion	6	0	0	1	1	0	0	0	1	0	1	1	1
chr3	69187710	6353	Deletion	2	1	0	0	0	0	0	1	0	0	0	0	0
chr3	69187721	6333	Deletion	1	0	0	0	0	0	0	0	0	1	0	0	0
chr3	69762975	6346	Deletion	11	1	1	1	1	0	1	1	1	1	1	1	1
chr3	71357218	6310	Insertion	1	0	0	0	0	0	0	0	0	0	1	0	0
chr3	71357218	6311	Insertion	1	0	0	0	0	0	0	0	1	0	0	0	0
chr3	71811453	6341	Deletion	11	1	1	1	1	0	1	1	1	1	1	1	1
chr3	73076392	6312	Insertion	1	0	0	0	1	0	0	0	0	0	0	0	0
chr3	73076394	6312	Insertion	1	0	0	0	1	0	0	0	0	0	0	0	0
chr3	73944859	6372	Insertion	1	0	0	0	0	0	0	0	0	0	0	0	1
chr3	80046131	6392	Deletion	10	0	1	1	1	0	1	1	1	1	1	1	1
chr3	80046133	6392	Deletion	1	1	0	0	0	0	0	0	0	0	0	0	0
chr3	81880858	6339	Insertion	1	0	0	0	1	0	0	0	0	0	0	0	0
chr3	83084254	6324	Insertion	1	0	0	0	1	0	0	0	0	0	0	0	0
chr3	83084256	6324	Insertion	1	0	0	0	1	0	0	0	0	0	0	0	0
chr3	83945915	6346	Deletion	1	0	0	0	0	0	0	0	0	1	0	0	0
chr3	83946020	6239	Deletion	1	0	0	0	0	0	0	0	1	0	0	0	0
chr3	84380171	6277	Insertion	1	0	0	0	0	0	0	0	1	0	0	0	0
chr30	939652	6290	Insertion	1	0	0	0	0	0	0	0	1	0	0	0	0
chr30	950918	6341	Insertion	1	0	0	0	0	0	0	0	0	1	0	0	0
chr30	950918	6350	Insertion	1	0	0	0	0	0	1	0	0	0	0	0	0
chr30	3910072	6381	Deletion	10	1	1	1	1	1	0	0	1	1	1	1	1
chr30	4992786	6330	Insertion	1	0	0	0	0	0	0	0	0	0	1	0	0
chr30	6786059	6310	Insertion	1	0	0	1	0	0	0	0	0	0	0	0	0
chr30	6786059	6312	Insertion	1	0	0	0	1	0	0	0	0	0	0	0	0
chr30	6786061	6312	Insertion	1	0	0	0	1	0	0	0	0	0	0	0	0
chr30	12660401	6333	Insertion	1	0	0	0	1	0	0	0	0	0	0	0	0
chr30	12660403	6336	Insertion	1	0	0	0	1	0	0	0	0	0	0	0	0
chr30	13727051	6272	Insertion	1	0	0	0	0	0	0	0	0	0	1	0	0
chr30	13843063	6366	Insertion	1	0	0	0	0	0	0	0	0	0	1	0	0
chr30	15777662	6334	Insertion	1	0	0	0	1	0	0	0	0	0	0	0	0
chr30	20655822	6316	Deletion	11	0	1	1	1	1	1	1	1	1	1	1	1
chr30	23623981	6362	Insertion	1	0	0	0	0	0	0	0	0	0	1	0	0
chr30	25140302	6338	Insertion	1	0	0	0	0	0	0	0	1	0	0	0	0
chr30	25162914	6313	Insertion	1	0	0	0	1	0	0	0	0	0	0	0	0
chr30	25162916	6313	Insertion	1	0	0	0	1	0	0	0	0	0	0	0	0
chr30	25341434	6333	Insertion	1	0	0	0	0	0	0	0	0	0	1	0	0
chr30	25341434	6336	Insertion	1	0	0	0	0	0	0	0	0	1	0	0	0
chr30	25361447	6430	Insertion	1	0	0	0	1	0	0	0	0	0	0	0	0
chr30	26499618	6328	Deletion	11	0	1	1	1	1	1	1	1	1	1	1	1
chr30	26499620	6328	Deletion	1	1	0	0	0	0	0	0	0	0	0	0	0
chr30	26926216	6406	Insertion	1	0	0	0	0	0	0	0	0	0	0	0	1
chr30	27059129	6331	Insertion	1	0	0	0	1	0	0	0	0	0	0	0	0
chr30	27140262	6298	Insertion	1	0	0	0	0	0	0	0	1	0	0	0	0
chr30	31890169	6604	Deletion	9	1	0	0	1	1	1	0	1	1	1	1	1
chr30	31890441	6332	Deletion	1	0	0	0	0	0	0	0	0	0	1	0	0
chr30	31890442	6331	Deletion	4	0	1	1	1	0	0	0	1	0	0	0	0
chr30	31890442	6332	Deletion	1	0	0	0	0	0	1	0	0	0	0	0	0
chr30	31890443	6330	Deletion	1	0	0	0	0	1	0	0	0	0	0	0	0
chr31	3740206	6388	Insertion	1	0	0	0	1	0	0	0	0	0	0	0	0
chr31	6187603	6339	Insertion	1	0	0	0	1	0	0	0	0	0	0	0	0
chr31	8696781	6308	Insertion	1	0	0	0	1	0	0	0	0	0	0	0	0
chr31	9635386	6348	Insertion	1	0	0	0	1	0	0	0	0	0	0	0	0
chr31	10036207	6327	Insertion	1	0	0	0	1	0	0	0	0	0	0	0	0
chr31	10431744	6053	Insertion	1	0	0	0	0	0	0	0	1	0	0	0	0
chr31	10865491	6345	Insertion	1	0	0	0	1	0	0	0	0	0	0	0	0
chr31	14578183	6346	Deletion	11	0	1	1	1	1	1	1	1	1	1	1	1
chr31	14578185	6346	Deletion	1	1	0	0	0	0	0	0	0	0	0	0	0
chr31	18451375	6352	Insertion	1	0	0	0	1	0	0	0	0	0	0	0	0
chr31	18451377	6353	Insertion	1	0	0	0	1	0	0	0	0	0	0	0	0
chr31	19300232	6298	Insertion	1	0	0	0	1	0	0	0	0	0	0	0	0
chr31	19300234	6296	Insertion	1	0	0	0	1	0	0	0	0	0	0	0	0
chr31	22433820	6365	Insertion	1	0	0	0	1	0	0	0	0	0	0	0	0
chr31	23841124	6344	Insertion	1	0	0	0	1	0	0	0	0	0	0	0	0
chr31	28145760	6368	Insertion	1	0	0	0	0	0	0	0	0	0	1	0	0
chr31	34285142	6412	Insertion	1	0	0	0	1	0	0	0	0	0	0	0	0
chr31	34285144	6412	Insertion	1	0	0	0	1	0	0	0	0	0	0	0	0
chr32	1037631	6420	Insertion	1	0	0	0	0	0	0	0	1	0	0	0	0
chr32	2360584	6387	Insertion	1	0	0	0	1	0	0	0	0	0	0	0	0
chr32	2360586	6387	Insertion	1	0	0	0	1	0	0	0	0	0	0	0	0
chr32	3237854	6313	Insertion	1	0	0	0	1	0	0	0	0	0	0	0	0
chr32	3237856	6312	Insertion	1	0	0	0	1	0	0	0	0	0	0	0	0
chr32	5528167	6349	Insertion	2	0	0	0	0	0	0	0	0	1	0	0	1
chr32	8776950	6332	Insertion	1	0	0	0	1	0	0	0	0	0	0	0	0
chr32	8776952	6332	Insertion	1	0	0	0	1	0	0	0	0	0	0	0	0
chr32	10229443	6343	Deletion	11	1	1	1	1	0	1	1	1	1	1	1	1
chr32	13419039	6361	Insertion	1	0	0	0	0	0	0	0	1	0	0	0	0
chr32	18338498	6240	Deletion	7	1	1	1	0	0	0	1	1	0	1	0	1
chr32	18338512	6241	Deletion	4	0	0	0	1	1	0	0	0	1	0	1	0
chr32	19419187	6365	Insertion	1	0	0	0	1	0	0	0	0	0	0	0	0
chr32	19629492	6335	Insertion	1	0	0	0	0	0	1	0	0	0	0	0	0
chr32	20797272	6355	Insertion	1	0	0	0	1	0	0	0	0	0	0	0	0
chr32	20839223	6332	Insertion	1	0	0	0	1	0	0	0	0	0	0	0	0
chr32	20839225	6332	Insertion	1	0	0	0	1	0	0	0	0	0	0	0	0
chr32	24779168	6392	Deletion	10	1	1	1	1	0	0	1	1	1	1	1	1
chr32	27359657	6348	Insertion	1	0	0	0	0	0	0	0	1	0	0	0	0
chr32	30802698	6311	Insertion	1	0	0	0	0	0	0	0	0	0	0	0	1
chr32	34236700	6382	Insertion	1	0	0	0	1	0	0	0	0	0	0	0	0
chr32	37124931	6338	Insertion	1	0	0	0	0	0	0	0	0	0	0	0	1
chr33	1134475	6357	Insertion	1	0	0	0	0	0	1	0	0	0	0	0	0
chr33	2926947	6512	Insertion	1	0	0	0	0	0	0	0	0	0	1	0	0
chr33	5547590	6375	Deletion	10	0	1	1	1	0	1	1	1	1	1	1	1
chr33	5547603	6362	Deletion	1	0	0	0	0	1	0	0	0	0	0	0	0
chr33	5547605	6376	Deletion	1	1	0	0	0	0	0	0	0	0	0	0	0
chr33	5600374	6374	Insertion	1	0	0	0	1	0	0	0	0	0	0	0	0
chr33	5600376	6373	Insertion	1	0	0	0	1	0	0	0	0	0	0	0	0
chr33	9726688	6381	Insertion	1	0	0	0	1	0	0	0	0	0	0	0	0
chr33	10208807	6336	Insertion	1	0	0	0	0	0	0	0	0	0	1	0	0
chr33	10583906	6306	Insertion	1	0	0	0	1	0	0	0	0	0	0	0	0
chr33	12419954	6292	Insertion	1	0	0	0	1	0	0	0	0	0	0	0	0
chr33	15526493	6347	Insertion	1	0	0	0	0	0	0	0	1	0	0	0	0
chr33	16243015	6345	Insertion	1	0	0	0	1	0	0	0	0	0	0	0	0
chr33	16243017	6345	Insertion	1	0	0	0	1	0	0	0	0	0	0	0	0
chr33	23856492	6403	Insertion	1	0	0	0	1	0	0	0	0	0	0	0	0
chr33	25145351	6301	Insertion	1	0	0	0	1	0	0	0	0	0	0	0	0
chr34	1394354	6310	Insertion	1	0	0	1	0	0	0	0	0	0	0	0	0
chr34	2314191	6095	Deletion	12	1	1	1	1	1	1	1	1	1	1	1	1
chr34	5024811	6330	Insertion	1	0	0	0	1	0	0	0	0	0	0	0	0
chr34	5024813	6331	Insertion	1	0	0	0	1	0	0	0	0	0	0	0	0
chr34	5896246	6335	Insertion	1	0	0	0	0	0	0	0	0	0	1	0	0
chr34	5980838	6299	Insertion	1	0	0	0	0	0	0	0	1	0	0	0	0
chr34	5980838	6300	Insertion	1	0	0	0	0	0	0	0	0	1	0	0	0
chr34	6116146	6308	Insertion	1	0	0	0	0	0	0	0	0	1	0	0	0
chr34	8717602	6341	Insertion	1	0	0	0	1	0	0	0	0	0	0	0	0
chr34	8717604	6342	Insertion	1	0	0	0	1	0	0	0	0	0	0	0	0
chr34	12622568	6313	Insertion	1	0	0	0	1	0	0	0	0	0	0	0	0
chr34	12622568	6322	Insertion	1	0	0	0	0	0	0	0	0	0	0	0	1
chr34	12622585	6561	Insertion	1	0	0	0	1	0	0	0	0	0	0	0	0
chr34	15322211	6331	Insertion	1	0	0	0	0	0	0	0	0	0	0	0	1
chr34	17941701	6416	Insertion	1	0	0	0	1	0	0	0	0	0	0	0	0
chr34	19419769	6326	Insertion	1	0	0	0	0	0	0	0	0	0	0	0	1
chr34	26092753	6332	Insertion	1	0	0	0	0	0	0	0	0	1	0	0	0
chr34	28448940	6361	Insertion	1	0	0	0	0	0	0	0	0	0	0	0	1
chr34	30302771	6416	Insertion	1	0	0	0	0	0	0	0	1	0	0	0	0
chr34	31359360	6375	Insertion	1	0	0	0	1	0	0	0	0	0	0	0	0
chr34	31479641	6381	Insertion	1	0	0	0	1	0	0	0	0	0	0	0	0
chr34	31479643	6382	Insertion	1	0	0	0	1	0	0	0	0	0	0	0	0
chr34	31634943	6335	Insertion	1	0	0	0	1	0	0	0	0	0	0	0	0
chr34	34452017	6355	Insertion	1	0	0	0	0	0	1	0	0	0	0	0	0
chr35	2883159	6359	Insertion	1	0	0	0	1	0	0	0	0	0	0	0	0
chr35	2883161	6360	Insertion	1	0	0	0	1	0	0	0	0	0	0	0	0
chr35	6952076	6335	Insertion	1	0	0	0	1	0	0	0	0	0	0	0	0
chr35	6952078	6335	Insertion	1	0	0	0	1	0	0	0	0	0	0	0	0
chr35	9678915	6383	Deletion	5	0	0	0	1	0	0	0	1	0	1	1	1
chr35	9884886	6359	Deletion	10	1	1	1	1	0	0	1	1	1	1	1	1
chr35	10046419	6329	Deletion	10	1	0	1	1	1	1	0	1	1	1	1	1
chr35	10389716	6372	Insertion	1	0	0	0	1	0	0	0	0	0	0	0	0
chr35	10389718	6372	Insertion	1	0	0	0	1	0	0	0	0	0	0	0	0
chr35	12947063	6306	Insertion	1	0	0	0	0	0	0	0	0	1	0	0	0
chr35	17269975	6351	Deletion	1	0	0	0	0	1	0	0	0	0	0	0	0
chr35	17269976	6352	Deletion	10	1	1	1	1	0	0	1	1	1	1	1	1
chr35	18833349	6353	Insertion	1	0	0	0	0	0	0	1	0	0	0	0	0
chr35	18852057	6348	Deletion	12	1	1	1	1	1	1	1	1	1	1	1	1
chr35	19440356	6332	Insertion	1	0	0	0	1	0	0	0	0	0	0	0	0
chr35	21861798	6387	Deletion	12	1	1	1	1	1	1	1	1	1	1	1	1
chr35	23448110	6393	Deletion	7	1	1	1	1	0	0	0	0	1	1	1	0
chr35	24666627	6347	Insertion	1	0	0	1	0	0	0	0	0	0	0	0	0
chr35	24666627	6354	Insertion	1	0	0	0	0	0	0	0	0	0	0	0	1
chr35	25163780	6332	Deletion	4	0	0	0	1	0	0	0	1	1	1	0	0
chr36	5973105	6364	Insertion	1	0	0	0	1	0	0	0	0	0	0	0	0
chr36	8152933	6346	Deletion	5	0	0	1	1	0	0	0	1	0	0	1	1
chr36	8152935	6346	Deletion	1	0	0	0	0	0	0	0	0	0	1	0	0
chr36	8642273	6330	Deletion	6	1	0	0	1	0	0	0	1	0	1	1	1
chr36	9786665	6372	Insertion	1	0	0	0	1	0	0	0	0	0	0	0	0
chr36	10046919	6415	Insertion	1	0	0	0	1	0	0	0	0	0	0	0	0
chr36	11845398	6349	Deletion	1	0	0	0	0	0	0	0	1	0	0	0	0
chr36	11845407	6347	Deletion	8	1	1	1	1	0	0	1	0	0	1	1	1
chr36	11845409	6347	Deletion	1	0	0	0	0	0	0	0	0	1	0	0	0
chr36	12128525	6312	Deletion	10	1	1	1	1	0	0	1	1	1	1	1	1
chr36	12359074	6317	Insertion	1	0	0	0	1	0	0	0	0	0	0	0	0
chr36	13311434	6356	Insertion	1	0	0	0	0	0	0	0	1	0	0	0	0
chr36	18571180	6336	Deletion	9	0	1	1	1	0	0	1	1	1	1	1	1
chr36	18571182	6336	Deletion	1	1	0	0	0	0	0	0	0	0	0	0	0
chr36	18571187	6337	Deletion	1	0	0	0	0	0	1	0	0	0	0	0	0
chr36	19246072	6342	Insertion	1	0	0	0	1	0	0	0	0	0	0	0	0
chr36	19246074	6341	Insertion	1	0	0	0	1	0	0	0	0	0	0	0	0
chr36	22868281	6400	Insertion	1	0	0	0	0	0	1	0	0	0	0	0	0
chr36	26154754	6308	Deletion	10	0	1	1	1	1	1	0	1	1	1	1	1
chr36	26154756	6308	Deletion	1	1	0	0	0	0	0	0	0	0	0	0	0
chr37	770434	6340	Insertion	1	0	0	0	1	0	0	0	0	0	0	0	0
chr37	770436	6342	Insertion	1	0	0	0	1	0	0	0	0	0	0	0	0
chr37	8354724	6315	Insertion	1	0	0	0	1	0	0	0	0	0	0	0	0
chr37	8718985	6336	Insertion	1	0	0	0	0	0	0	0	0	0	1	0	0
chr37	9532927	6321	Insertion	1	0	0	0	1	0	0	0	0	0	0	0	0
chr37	12158059	6373	Deletion	2	0	0	1	1	0	0	0	0	0	0	0	0
chr37	12158071	6363	Deletion	1	0	0	0	0	0	0	0	1	0	0	0	0
chr37	15095735	6395	Deletion	10	0	0	1	1	1	1	1	1	1	1	1	1
chr37	15095737	6394	Deletion	1	1	0	0	0	0	0	0	0	0	0	0	0
chr37	15124837	6310	Insertion	1	0	0	0	0	0	0	0	0	0	1	0	0
chr37	18521574	6310	Insertion	1	0	0	0	0	0	0	0	0	0	0	0	1
chr37	20914122	6551	Insertion	1	0	0	0	1	0	0	0	0	0	0	0	0
chr37	21640176	6356	Insertion	1	0	0	0	0	0	0	0	1	0	0	0	0
chr37	26502118	6322	Insertion	1	0	0	0	0	0	1	0	0	0	0	0	0
chr37	27183313	6352	Insertion	1	0	0	0	0	0	0	0	0	1	0	0	0
chr37	27377733	6313	Deletion	11	0	1	1	1	1	1	1	1	1	1	1	1
chr37	27377740	6314	Deletion	1	1	0	0	0	0	0	0	0	0	0	0	0
chr38	9562785	6329	Insertion	1	0	0	0	0	0	0	0	0	0	1	0	0
chr38	11462344	6379	Insertion	1	0	0	0	0	0	0	0	1	0	0	0	0
chr38	13215633	6323	Deletion	7	0	0	1	1	1	1	0	1	1	0	1	0
chr38	13215645	6322	Deletion	1	0	1	0	0	0	0	0	0	0	0	0	0
chr38	18624128	6365	Insertion	1	0	0	0	0	0	1	0	0	0	0	0	0
chr4	514307	6371	Deletion	10	0	1	1	1	0	1	1	1	1	1	1	1
chr4	1599281	6319	Insertion	1	0	0	0	0	0	0	0	0	1	0	0	0
chr4	2653328	6325	Deletion	10	1	0	1	1	0	1	1	1	1	1	1	1
chr4	2653342	6325	Deletion	1	0	1	0	0	0	0	0	0	0	0	0	0
chr4	3318797	6354	Insertion	1	0	0	0	0	0	0	0	0	0	1	0	0
chr4	7058367	6326	Insertion	1	0	0	0	1	0	0	0	0	0	0	0	0
chr4	7058369	6326	Insertion	1	0	0	0	1	0	0	0	0	0	0	0	0
chr4	9947812	6310	Insertion	1	0	0	0	0	0	0	0	1	0	0	0	0
chr4	11319308	6285	Insertion	1	0	0	0	0	0	0	0	0	0	1	0	0
chr4	11846571	6383	Insertion	1	0	0	0	0	0	0	0	0	0	1	0	0
chr4	12526543	6377	Insertion	1	0	0	0	1	0	0	0	0	0	0	0	0
chr4	12703689	6326	Insertion	1	0	0	0	1	0	0	0	0	0	0	0	0
chr4	12703691	6326	Insertion	1	0	0	0	1	0	0	0	0	0	0	0	0
chr4	17129623	6310	Deletion	9	1	1	1	1	0	0	1	0	1	1	1	1
chr4	17129638	6310	Deletion	1	0	0	0	0	0	0	0	1	0	0	0	0
chr4	19348667	6344	Insertion	1	0	0	0	0	0	0	0	1	0	0	0	0
chr4	19496264	6373	Insertion	1	0	0	0	0	0	0	0	0	1	0	0	0
chr4	21775464	6356	Deletion	1	0	0	0	0	0	0	0	0	0	1	0	0
chr4	21775465	6355	Deletion	5	1	1	1	1	0	0	1	0	0	0	0	0
chr4	21775466	6354	Deletion	1	0	0	0	0	0	0	0	1	0	0	0	0
chr4	21775467	6355	Deletion	2	0	0	0	0	0	0	0	0	0	0	1	1
chr4	21775480	6342	Deletion	1	0	0	0	0	0	0	0	0	1	0	0	0
chr4	23231067	6357	Insertion	1	0	0	0	0	0	0	0	0	0	0	0	1
chr4	27208693	6304	Insertion	1	0	0	0	0	0	0	0	0	0	1	0	0
chr4	30532934	6350	Insertion	1	0	0	0	1	0	0	0	0	0	0	0	0
chr4	31108293	6320	Insertion	1	0	0	0	0	0	1	0	0	0	0	0	0
chr4	31174870	6357	Insertion	1	0	0	0	1	0	0	0	0	0	0	0	0
chr4	33835450	6361	Insertion	1	0	0	0	1	0	0	0	0	0	0	0	0
chr4	45613129	6370	Deletion	5	1	1	1	1	0	0	0	0	0	0	0	1
chr4	45613129	6368	Deletion	1	0	0	0	0	0	0	0	0	0	1	0	0
chr4	45613129	6369	Deletion	1	0	0	0	0	1	0	0	0	0	0	0	0
chr4	45774687	6358	Insertion	1	0	0	0	1	0	0	0	0	0	0	0	0
chr4	46533739	6303	Deletion	7	1	0	1	1	0	0	0	1	1	1	1	0
chr4	46533747	6304	Deletion	1	0	0	0	0	0	1	0	0	0	0	0	0
chr4	48205643	6340	Insertion	1	0	0	0	0	0	0	0	1	0	0	0	0
chr4	49994596	6386	Insertion	1	0	0	0	1	0	0	0	0	0	0	0	0
chr4	50729124	6333	Insertion	1	0	0	0	0	0	0	0	0	1	0	0	0
chr4	50971490	6386	Insertion	1	0	0	0	0	0	1	0	0	0	0	0	0
chr4	55548040	6375	Insertion	1	0	0	0	0	0	0	0	0	0	1	0	0
chr4	56858066	6357	Insertion	1	0	0	0	0	0	0	0	1	0	0	0	0
chr4	58267817	6357	Insertion	1	0	0	0	1	0	0	0	0	0	0	0	0
chr4	61441418	6342	Insertion	1	0	0	0	1	0	0	0	0	0	0	0	0
chr4	63021563	6346	Deletion	8	0	1	1	1	0	0	1	1	0	1	1	1
chr4	63021565	6344	Deletion	1	1	0	0	0	0	0	0	0	0	0	0	0
chr4	63021566	6345	Deletion	1	0	0	0	0	0	0	0	0	1	0	0	0
chr4	63279871	6339	Deletion	1	0	0	0	0	0	0	0	0	0	0	0	1
chr4	63279872	6340	Deletion	5	1	0	1	1	0	0	0	1	0	0	1	0
chr4	63279882	6330	Deletion	1	0	0	0	0	0	0	0	0	0	1	0	0
chr4	63279885	6331	Deletion	1	0	0	0	0	0	0	0	0	1	0	0	0
chr4	63912485	6347	Deletion	5	1	0	0	1	0	0	0	1	1	0	1	0
chr4	63912495	6346	Deletion	1	0	0	0	0	0	0	0	0	0	1	0	0
chr4	63912499	6346	Deletion	1	0	0	1	0	0	0	0	0	0	0	0	0
chr4	63912501	6300	Deletion	1	0	0	0	0	0	0	1	0	0	0	0	0
chr4	64020832	6325	Insertion	1	0	0	0	0	0	0	0	0	0	1	0	0
chr4	64020834	6313	Insertion	1	0	0	0	0	0	0	0	0	0	1	0	0
chr4	64157549	6343	Deletion	10	1	1	1	1	0	0	1	1	1	1	1	1
chr4	66232251	6307	Deletion	6	1	0	1	0	0	0	0	1	1	1	1	0
chr4	66232253	6307	Deletion	1	0	0	0	0	0	0	1	0	0	0	0	0
chr4	66232258	6306	Deletion	1	0	1	0	0	0	0	0	0	0	0	0	0
chr4	66743930	6378	Insertion	1	0	0	0	0	0	0	0	0	0	1	0	0
chr4	75514843	6329	Insertion	1	0	0	0	0	0	0	0	0	0	0	0	1
chr4	77512383	6322	Deletion	11	1	1	1	1	0	1	1	1	1	1	1	1
chr4	77512383	6321	Deletion	1	0	0	0	0	1	0	0	0	0	0	0	0
chr4	77879799	6223	Insertion	1	0	0	0	1	0	0	0	0	0	0	0	0
chr4	81077320	6293	Insertion	1	0	0	0	0	0	0	0	1	0	0	0	0
chr4	81077320	6307	Insertion	1	0	0	0	1	0	0	0	0	0	0	0	0
chr4	81815275	6368	Insertion	1	0	0	0	1	0	0	0	0	0	0	0	0
chr4	83273039	6323	Deletion	9	0	1	1	1	0	1	0	1	1	1	1	1
chr4	83273044	6318	Deletion	1	0	0	0	0	0	0	1	0	0	0	0	0
chr4	83273051	6311	Deletion	1	0	0	0	0	1	0	0	0	0	0	0	0
chr4	87536896	6355	Deletion	1	0	0	0	0	1	0	0	0	0	0	0	0
chr4	87536897	6354	Deletion	1	0	0	0	0	0	0	0	0	0	1	0	0
chr4	87536910	6358	Deletion	3	0	0	0	1	0	1	0	1	0	0	0	0
chr4	87536910	6359	Deletion	1	0	0	1	0	0	0	0	0	0	0	0	0
chr4	87536910	6363	Deletion	1	0	0	0	0	0	0	1	0	0	0	0	0
chr4	87536912	6362	Deletion	1	1	0	0	0	0	0	0	0	0	0	0	0
chr5	2639757	6353	Insertion	1	0	0	0	0	0	0	0	0	1	0	0	0
chr5	7279003	6369	Insertion	1	0	0	0	1	0	0	0	0	0	0	0	0
chr5	7279005	6370	Insertion	1	0	0	0	1	0	0	0	0	0	0	0	0
chr5	10134788	6323	Insertion	1	0	0	0	1	0	0	0	0	0	0	0	0
chr5	10265254	6346	Deletion	1	0	0	0	0	1	0	0	0	0	0	0	0
chr5	10265255	6345	Deletion	10	0	1	1	1	0	1	1	1	1	1	1	1
chr5	10265260	6344	Deletion	1	1	0	0	0	0	0	0	0	0	0	0	0
chr5	22961178	6322	Insertion	1	0	0	0	0	0	0	0	1	0	0	0	0
chr5	22961180	6326	Insertion	1	0	0	0	1	0	0	0	0	0	0	0	0
chr5	23418633	6368	Deletion	7	1	1	1	1	0	1	0	1	0	0	0	1
chr5	23418634	6367	Deletion	1	0	0	0	0	1	0	0	0	0	0	0	0
chr5	23418645	6371	Deletion	1	0	0	0	0	0	0	1	0	0	0	0	0
chr5	23418647	6354	Deletion	1	0	0	0	0	0	0	0	0	0	1	0	0
chr5	25528968	6347	Insertion	1	0	0	0	1	0	0	0	0	0	0	0	0
chr5	25528970	6347	Insertion	1	0	0	0	1	0	0	0	0	0	0	0	0
chr5	26032196	6329	Deletion	8	1	1	1	1	0	0	1	1	1	1	0	0
chr5	26032197	6328	Deletion	1	0	0	0	0	0	0	0	0	0	0	1	0
chr5	26032198	6329	Deletion	1	0	0	0	0	0	0	0	0	0	0	0	1
chr5	26796355	6396	Deletion	10	1	1	1	1	0	0	1	1	1	1	1	1
chr5	27370075	6361	Insertion	1	0	0	0	1	0	0	0	0	0	0	0	0
chr5	27370077	6361	Insertion	1	0	0	0	1	0	0	0	0	0	0	0	0
chr5	27647903	6316	Deletion	8	1	0	1	0	0	0	1	1	1	1	1	1
chr5	27647926	6311	Deletion	1	0	1	0	0	0	0	0	0	0	0	0	0
chr5	28014396	6391	Insertion	1	0	0	0	0	0	0	0	0	0	1	0	0
chr5	36459414	6328	Insertion	1	1	0	0	0	0	0	0	0	0	0	0	0
chr5	36459414	6337	Insertion	1	0	0	0	0	0	0	0	0	0	1	0	0
chr5	36877203	6350	Deletion	10	1	1	1	1	0	0	1	1	1	1	1	1
chr5	37279072	6360	Insertion	1	0	0	0	1	0	0	0	0	0	0	0	0
chr5	43709459	6320	Deletion	3	0	0	1	0	0	0	0	1	0	1	0	0
chr5	54199284	6397	Deletion	9	1	1	1	1	0	0	1	1	1	1	1	0
chr5	58977113	6315	Deletion	1	1	0	0	0	0	0	0	0	0	0	0	0
chr5	58977114	6316	Deletion	8	0	1	1	1	0	0	0	1	1	1	1	1
chr5	64873854	6333	Insertion	1	0	0	0	0	0	0	0	0	0	0	0	1
chr5	77383111	6312	Deletion	11	1	1	1	1	0	1	1	1	1	1	1	1
chr5	78480603	6346	Insertion	1	0	0	0	1	0	0	0	0	0	0	0	0
chr5	85903005	6374	Insertion	1	0	0	0	1	0	0	0	0	0	0	0	0
chr5	86138329	6313	Insertion	1	0	0	0	1	0	0	0	0	0	0	0	0
chr5	86350398	6321	Insertion	1	0	0	0	0	0	0	0	1	0	0	0	0
chr6	1321692	6337	Deletion	9	1	0	0	1	1	1	1	1	1	0	1	1
chr6	1321694	6335	Deletion	1	0	1	0	0	0	0	0	0	0	0	0	0
chr6	2329175	6322	Insertion	1	0	0	0	1	0	0	0	0	0	0	0	0
chr6	2329180	6322	Insertion	1	0	0	0	1	0	0	0	0	0	0	0	0
chr6	5229154	6326	Insertion	1	0	0	0	1	0	0	0	0	0	0	0	0
chr6	9638583	6330	Insertion	1	0	0	0	0	0	0	1	0	0	0	0	0
chr6	13875268	6301	Deletion	5	1	0	0	0	0	0	1	1	1	0	1	0
chr6	13875272	6302	Deletion	6	0	1	1	1	0	1	0	0	0	1	0	1
chr6	13875272	6301	Deletion	1	0	0	0	0	1	0	0	0	0	0	0	0
chr6	14170376	6284	Insertion	1	0	0	0	0	0	0	0	0	0	0	0	1
chr6	14170376	6287	Insertion	1	0	0	0	0	0	0	0	1	0	0	0	0
chr6	16793924	6351	Insertion	1	0	0	0	0	0	0	0	0	0	1	0	0
chr6	16793924	6354	Insertion	1	0	0	0	1	0	0	0	0	0	0	0	0
chr6	16793926	6354	Insertion	1	0	0	0	1	0	0	0	0	0	0	0	0
chr6	23289763	6410	Insertion	1	0	0	0	1	0	0	0	0	0	0	0	0
chr6	23848650	6360	Insertion	1	0	0	0	0	0	0	0	0	0	0	0	1
chr6	29813407	6437	Deletion	9	0	1	1	1	0	1	1	1	0	1	1	1
chr6	29813417	6436	Deletion	1	1	0	0	0	0	0	0	0	0	0	0	0
chr6	30871040	6374	Insertion	1	0	0	0	1	0	0	0	0	0	0	0	0
chr6	30871052	6375	Insertion	1	0	0	0	1	0	0	0	0	0	0	0	0
chr6	34615298	6373	Insertion	1	0	0	0	1	0	0	0	0	0	0	0	0
chr6	36213805	6306	Insertion	1	0	0	0	0	0	0	0	0	0	1	0	0
chr6	45143260	6393	Insertion	1	0	0	0	0	0	0	0	0	0	1	0	0
chr6	47380704	6370	Insertion	1	0	0	0	1	0	0	0	0	0	0	0	0
chr6	47380719	6369	Insertion	1	0	0	0	1	0	0	0	0	0	0	0	0
chr6	56188429	6343	Deletion	5	1	0	0	1	1	0	0	1	0	0	1	0
chr6	56246921	6183	Deletion	6	1	0	1	1	0	0	0	1	0	1	1	0
chr6	56246922	6182	Deletion	1	0	1	0	0	0	0	0	0	0	0	0	0
chr6	56246927	6176	Deletion	1	0	0	0	0	0	0	0	0	0	0	0	1
chr6	68820332	6318	Insertion	1	0	0	0	0	0	0	0	1	0	0	0	0
chr6	73547685	6326	Insertion	1	0	0	0	0	0	1	0	0	0	0	0	0
chr6	74151479	6328	Deletion	6	0	1	0	1	1	1	0	1	0	0	1	0
chr6	74151481	6328	Deletion	1	1	0	0	0	0	0	0	0	0	0	0	0
chr6	74151491	6328	Deletion	1	0	0	0	0	0	0	1	0	0	0	0	0
chr6	74151493	6318	Deletion	1	0	0	0	0	0	0	0	0	0	1	0	0
chr6	76483360	6311	Insertion	1	0	0	0	0	0	0	0	0	0	1	0	0
chr7	3576137	6318	Insertion	1	0	0	0	1	0	0	0	0	0	0	0	0
chr7	3576139	6318	Insertion	1	0	0	0	1	0	0	0	0	0	0	0	0
chr7	5479236	6410	Insertion	1	0	0	0	0	0	0	0	1	0	0	0	0
chr7	7294419	6329	Insertion	1	0	0	0	1	0	0	0	0	0	0	0	0
chr7	9220605	6350	Insertion	1	0	0	0	0	0	1	0	0	0	0	0	0
chr7	9268834	6334	Insertion	1	0	0	0	0	1	0	0	0	0	0	0	0
chr7	12926351	6337	Insertion	1	0	0	0	1	0	0	0	0	0	0	0	0
chr7	12926353	6330	Insertion	1	0	0	0	1	0	0	0	0	0	0	0	0
chr7	15001840	6311	Insertion	1	0	0	0	1	0	0	0	0	0	0	0	0
chr7	15001842	6311	Insertion	1	0	0	0	1	0	0	0	0	0	0	0	0
chr7	17813213	6342	Insertion	1	0	0	0	1	0	0	0	0	0	0	0	0
chr7	17813215	6342	Insertion	1	0	0	0	1	0	0	0	0	0	0	0	0
chr7	19416370	6358	Insertion	1	0	0	0	0	0	0	0	1	0	0	0	0
chr7	20269803	6320	Insertion	1	0	0	0	1	0	0	0	0	0	0	0	0
chr7	20269805	6321	Insertion	1	0	0	0	1	0	0	0	0	0	0	0	0
chr7	23533063	6406	Insertion	1	0	0	0	1	0	0	0	0	0	0	0	0
chr7	24791354	6353	Deletion	4	0	0	0	1	1	0	0	1	0	1	0	0
chr7	27882569	6313	Insertion	1	0	0	0	0	0	1	0	0	0	0	0	0
chr7	28768743	6334	Insertion	1	0	0	0	1	0	0	0	0	0	0	0	0
chr7	29208058	6309	Insertion	1	0	0	0	0	0	0	0	0	0	1	0	0
chr7	32486628	6332	Insertion	1	0	0	0	1	0	0	0	0	0	0	0	0
chr7	32486630	6332	Insertion	1	0	0	0	1	0	0	0	0	0	0	0	0
chr7	32742027	6462	Deletion	9	0	1	1	1	1	1	1	1	0	0	1	1
chr7	32742031	6463	Deletion	1	1	0	0	0	0	0	0	0	0	0	0	0
chr7	32742039	6461	Deletion	1	0	0	0	0	0	0	0	0	0	1	0	0
chr7	33385609	6355	Deletion	6	1	0	1	1	0	1	1	1	0	0	0	0
chr7	33385619	6354	Deletion	1	0	0	0	0	0	0	0	0	0	0	0	1
chr7	33385624	6343	Deletion	1	0	1	0	0	0	0	0	0	0	0	0	0
chr7	33416955	6311	Insertion	1	0	0	0	1	0	0	0	0	0	0	0	0
chr7	33456681	6349	Insertion	1	0	0	0	0	0	1	0	0	0	0	0	0
chr7	33522075	6336	Insertion	1	0	0	0	1	0	0	0	0	0	0	0	0
chr7	33903386	6346	Deletion	11	1	1	1	1	1	1	1	1	0	1	1	1
chr7	37117387	6346	Insertion	1	0	0	0	0	0	0	0	0	0	1	0	0
chr7	46427148	6330	Insertion	1	0	0	0	1	0	0	0	0	0	0	0	0
chr7	46427148	6331	Insertion	1	0	0	0	0	0	0	0	0	0	0	0	1
chr7	46427148	6338	Insertion	1	0	0	0	0	0	0	0	0	0	1	0	0
chr7	46427150	6320	Insertion	1	0	0	0	1	0	0	0	0	0	0	0	0
chr7	46697212	6319	Insertion	1	0	0	0	0	0	0	0	1	0	0	0	0
chr7	47665638	6403	Insertion	1	0	0	0	0	0	0	0	1	0	0	0	0
chr7	48497801	6329	Insertion	1	0	0	0	1	0	0	0	0	0	0	0	0
chr7	53206153	6345	Insertion	1	0	0	0	1	0	0	0	0	0	0	0	0
chr7	63491044	6358	Insertion	1	0	0	0	1	0	0	0	0	0	0	0	0
chr7	67048523	6344	Insertion	1	0	0	0	1	0	0	0	0	0	0	0	0
chr7	71679766	6327	Insertion	1	0	0	0	0	0	0	0	1	0	0	0	0
chr7	74582851	6306	Insertion	1	0	0	0	0	0	0	0	1	0	0	0	0
chr8	1056754	6282	Insertion	1	0	0	0	1	0	0	0	0	0	0	0	0
chr8	1056754	6283	Insertion	1	0	0	0	0	0	0	0	0	0	1	0	0
chr8	1056756	6282	Insertion	1	0	0	0	1	0	0	0	0	0	0	0	0
chr8	9901458	6323	Deletion	7	1	0	1	1	0	1	0	0	0	1	1	1
chr8	9901460	6323	Deletion	1	0	0	0	0	0	0	1	0	0	0	0	0
chr8	10927164	6315	Insertion	1	0	0	0	0	0	0	0	0	0	1	0	0
chr8	11000661	6368	Insertion	1	0	0	0	1	0	0	0	0	0	0	0	0
chr8	11000663	6368	Insertion	1	0	0	0	1	0	0	0	0	0	0	0	0
chr8	12037275	6352	Deletion	11	1	1	1	1	1	1	1	1	0	1	1	1
chr8	12665897	6405	Deletion	10	1	1	1	1	0	1	1	1	0	1	1	1
chr8	17135573	6324	Insertion	1	0	0	0	0	0	0	0	0	0	1	0	0
chr8	18048811	6357	Insertion	1	0	0	0	1	0	0	0	0	0	0	0	0
chr8	19966523	6344	Insertion	1	0	0	0	0	0	0	0	1	0	0	0	0
chr8	20252488	6381	Insertion	1	0	0	0	0	0	0	0	0	0	1	0	0
chr8	20894907	6312	Insertion	1	0	0	0	1	0	0	0	0	0	0	0	0
chr8	20894909	6306	Insertion	1	0	0	0	1	0	0	0	0	0	0	0	0
chr8	21033995	6304	Insertion	1	0	0	0	1	0	0	0	0	0	0	0	0
chr8	21033997	6304	Insertion	1	0	0	0	1	0	0	0	0	0	0	0	0
chr8	22950273	6304	Insertion	1	0	0	0	1	0	0	0	0	0	0	0	0
chr8	22950275	6304	Insertion	1	0	0	0	1	0	0	0	0	0	0	0	0
chr8	26159475	6322	Insertion	1	0	0	0	1	0	0	0	0	0	0	0	0
chr8	26159477	6322	Insertion	1	0	0	0	1	0	0	0	0	0	0	0	0
chr8	28908081	6336	Insertion	1	0	0	0	0	0	0	0	1	0	0	0	0
chr8	34551077	6324	Insertion	1	0	0	0	0	0	0	0	1	0	0	0	0
chr8	34623557	6350	Insertion	1	0	0	0	0	0	0	0	0	0	0	0	1
chr8	34623557	6358	Insertion	1	0	0	0	1	0	0	0	0	0	0	0	0
chr8	34623559	6358	Insertion	1	0	0	0	1	0	0	0	0	0	0	0	0
chr8	41236593	6190	Deletion	1	0	0	0	0	0	1	0	0	0	0	0	0
chr8	41236594	6187	Deletion	4	0	0	0	1	0	0	0	1	0	0	1	1
chr8	41236594	6188	Deletion	1	0	1	0	0	0	0	0	0	0	0	0	0
chr8	41236597	6183	Deletion	1	0	0	0	0	0	0	1	0	0	0	0	0
chr8	45757660	6407	Insertion	1	0	0	0	0	0	0	0	0	0	1	0	0
chr8	45795112	6359	Deletion	4	0	0	1	1	0	0	0	1	0	1	0	0
chr8	45870554	6335	Deletion	9	1	1	1	1	0	0	1	1	0	1	1	1
chr8	45915231	6315	Deletion	8	1	0	1	1	0	0	1	1	0	1	1	1
chr8	51025650	6324	Deletion	1	0	0	0	0	0	0	0	0	0	1	0	0
chr8	61404167	6353	Insertion	1	0	0	0	0	0	0	0	1	0	0	0	0
chr8	73758868	6331	Insertion	1	0	0	0	0	0	0	0	0	0	0	0	1
chr8	74628627	6419	Deletion	1	0	0	0	0	0	1	0	0	0	0	0	0
chr8	75764226	6386	Insertion	1	0	0	0	1	0	0	0	0	0	0	0	0
chr8	76302669	6316	Insertion	1	0	0	0	0	0	1	0	0	0	0	0	0
chr8	76302669	6320	Insertion	1	0	0	0	1	0	0	0	0	0	0	0	0
chr9	9333056	6320	Insertion	1	0	0	0	1	0	0	0	0	0	0	0	0
chr9	9356492	6282	Insertion	1	0	0	0	0	0	0	0	0	0	0	0	1
chr9	12526942	6401	Insertion	1	0	0	0	1	0	0	0	0	0	0	0	0
chr9	12526944	6401	Insertion	1	0	0	0	1	0	0	0	0	0	0	0	0
chr9	16795497	6374	Insertion	1	0	0	0	0	0	0	0	1	0	0	0	0
chr9	17916940	6334	Insertion	1	0	0	0	1	0	0	0	0	0	0	0	0
chr9	27278758	6436	Insertion	1	0	0	0	0	0	0	0	1	0	0	0	0
chr9	30744668	6325	Insertion	1	0	0	0	1	0	0	0	0	0	0	0	0
chr9	30744668	6326	Insertion	1	0	0	0	0	0	0	0	0	0	1	0	0
chr9	30744670	6325	Insertion	1	0	0	0	1	0	0	0	0	0	0	0	0
chr9	31554876	6371	Insertion	1	0	0	0	0	0	0	0	1	0	0	0	0
chr9	38907083	6343	Insertion	1	0	0	0	0	0	0	0	0	0	0	0	1
chr9	51873059	6348	Deletion	10	0	1	1	1	1	1	1	1	0	1	1	1
chr9	51873061	6348	Deletion	1	1	0	0	0	0	0	0	0	0	0	0	0
chr9	52362868	6364	Deletion	8	0	0	1	1	1	1	0	1	0	1	1	1
chr9	52362878	6365	Deletion	1	0	1	0	0	0	0	0	0	0	0	0	0
chr9	52362879	6363	Deletion	2	1	0	0	0	0	0	1	0	0	0	0	0
chrX	3019761	6325	Deletion	9	0	1	0	1	1	1	1	1	0	1	1	1
chrX	3019763	6325	Deletion	1	1	0	0	0	0	0	0	0	0	0	0	0
chrX	8058239	6330	Insertion	1	0	0	0	0	0	1	0	0	0	0	0	0
chrX	13388125	6333	Insertion	1	0	0	0	1	0	0	0	0	0	0	0	0
chrX	13388127	6333	Insertion	1	0	0	0	1	0	0	0	0	0	0	0	0
chrX	15297170	6314	Deletion	5	1	0	1	1	0	0	0	0	0	1	0	1
chrX	17203832	6321	Insertion	1	0	0	0	0	0	0	0	0	0	0	0	1
chrX	17203832	6325	Insertion	1	0	0	0	0	0	0	0	0	0	1	0	0
chrX	17203832	6326	Insertion	1	0	0	0	0	0	1	0	0	0	0	0	0
chrX	17203832	6328	Insertion	1	0	0	0	1	0	0	0	0	0	0	0	0
chrX	17203834	6327	Insertion	1	0	0	0	1	0	0	0	0	0	0	0	0
chrX	19062657	6337	Deletion	9	1	1	1	1	0	1	0	1	0	1	1	1
chrX	19062673	6338	Deletion	1	0	0	0	0	0	0	1	0	0	0	0	0
chrX	22873042	6338	Insertion	1	0	0	0	0	0	1	0	0	0	0	0	0
chrX	22873042	6340	Insertion	1	0	0	0	0	0	0	0	1	0	0	0	0
chrX	22873042	6351	Insertion	1	0	0	0	0	0	0	0	0	0	1	0	0
chrX	23656141	6310	Deletion	9	1	1	1	1	1	1	0	1	0	1	0	1
chrX	23656147	6311	Deletion	1	0	0	0	0	0	0	1	0	0	0	0	0
chrX	25103571	6369	Insertion	1	0	0	0	0	0	0	0	1	0	0	0	0
chrX	26873548	6334	Insertion	1	0	0	0	0	0	0	0	0	0	1	0	0
chrX	28293473	6323	Deletion	4	0	0	0	1	0	1	0	0	0	1	1	0
chrX	30406640	6358	Insertion	1	0	0	0	0	0	0	0	1	0	0	0	0
chrX	31177414	6335	Insertion	1	0	0	0	0	0	0	0	0	0	0	0	1
chrX	31177414	6385	Insertion	1	0	0	0	0	0	1	0	0	0	0	0	0
chrX	31177416	6323	Insertion	1	0	0	0	0	1	0	0	0	0	0	0	0
chrX	36495129	6331	Deletion	3	0	0	0	1	0	0	0	1	0	1	0	0
chrX	37536846	6321	Insertion	1	0	0	0	1	0	0	0	0	0	0	0	0
chrX	45008307	6345	Insertion	1	0	0	0	0	0	0	0	1	0	0	0	0
chrX	45012162	6320	Insertion	1	0	0	0	1	0	0	0	0	0	0	0	0
chrX	45012164	6320	Insertion	1	0	0	0	1	0	0	0	0	0	0	0	0
chrX	50474441	6361	Deletion	7	0	1	1	1	0	1	0	1	0	0	1	1
chrX	50474454	6351	Deletion	1	0	0	0	0	0	0	0	0	0	1	0	0
chrX	51267903	6347	Insertion	1	0	0	0	1	0	0	0	0	0	0	0	0
chrX	51267905	6347	Insertion	1	0	0	0	1	0	0	0	0	0	0	0	0
chrX	51623564	6364	Insertion	1	0	0	0	0	0	0	0	1	0	0	0	0
chrX	51819896	6365	Deletion	5	1	0	1	1	0	0	0	1	0	1	0	0
chrX	51819898	6365	Deletion	1	0	0	0	0	0	0	0	0	0	0	0	1
chrX	54220564	6363	Insertion	1	0	0	0	1	0	0	0	0	0	0	0	0
chrX	54220566	6364	Insertion	1	0	0	0	1	0	0	0	0	0	0	0	0
chrX	54485737	6347	Deletion	8	0	1	1	1	0	1	0	1	0	1	1	1
chrX	56561517	6354	Insertion	1	0	0	0	0	0	0	0	0	0	0	0	1
chrX	57380337	6414	Insertion	1	0	0	0	0	0	1	0	0	0	0	0	0
chrX	58593573	6318	Insertion	1	0	0	0	1	0	0	0	0	0	0	0	0
chrX	58593575	6318	Insertion	1	0	0	0	1	0	0	0	0	0	0	0	0
chrX	60944476	6354	Deletion	10	1	1	1	1	0	1	1	1	0	1	1	1
chrX	61671406	6348	Insertion	1	0	0	0	1	0	0	0	0	0	0	0	0
chrX	61671408	6348	Insertion	1	0	0	0	1	0	0	0	0	0	0	0	0
chrX	62967389	6384	Insertion	1	0	0	0	1	0	0	0	0	0	0	0	0
chrX	63656672	6454	Insertion	1	0	0	0	0	0	0	0	0	0	1	0	0
chrX	67338337	6316	Deletion	8	1	0	1	1	0	0	1	1	0	1	1	1
chrX	68065154	6048	Deletion	3	0	1	0	1	0	0	1	0	0	0	0	0
chrX	68065167	6049	Deletion	1	1	0	0	0	0	0	0	0	0	0	0	0
chrX	68177899	6347	Deletion	3	1	0	0	1	0	0	1	0	0	0	0	0
chrX	69179152	6360	Insertion	1	0	0	0	0	0	0	0	0	0	0	0	1
chrX	69179152	6361	Insertion	1	0	0	0	0	0	1	0	0	0	0	0	0
chrX	70328737	6314	Insertion	1	0	0	0	0	0	0	0	0	0	1	0	0
chrX	73182214	6313	Insertion	1	0	0	0	1	0	0	0	0	0	0	0	0
chrX	73182216	6313	Insertion	1	0	0	0	1	0	0	0	0	0	0	0	0
chrX	73247166	6358	Insertion	2	0	0	0	0	0	1	0	1	0	0	0	0
chrX	73247166	6362	Insertion	1	0	0	0	1	0	0	0	0	0	0	0	0
chrX	73247168	6362	Insertion	1	0	0	0	1	0	0	0	0	0	0	0	0
chrX	74967028	6333	Insertion	1	0	0	0	1	0	0	0	0	0	0	0	0
chrX	74967030	6334	Insertion	1	0	0	0	1	0	0	0	0	0	0	0	0
chrX	75433559	6333	Insertion	1	0	0	0	0	0	0	0	1	0	0	0	0
chrX	79884463	6318	Deletion	8	0	1	1	1	0	0	1	1	0	1	1	1
chrX	79884465	6318	Deletion	1	1	0	0	0	0	0	0	0	0	0	0	0
chrX	80867381	6345	Insertion	1	0	0	0	1	0	0	0	0	0	0	0	0
chrX	80867383	6347	Insertion	1	0	0	0	1	0	0	0	0	0	0	0	0
chrX	81234589	6293	Deletion	6	0	1	1	1	0	0	0	1	0	1	1	0
chrX	81234597	6290	Deletion	1	0	0	0	0	0	0	1	0	0	0	0	0
chrX	83830507	6550	Insertion	1	0	0	0	1	0	0	0	0	0	0	0	0
chrX	83830509	6550	Insertion	1	0	0	0	1	0	0	0	0	0	0	0	0
chrX	84039088	6375	Insertion	1	0	0	0	1	0	0	0	0	0	0	0	0
chrX	84039090	6375	Insertion	1	0	0	0	1	0	0	0	0	0	0	0	0
chrX	84450331	6313	Insertion	1	0	0	0	0	0	0	0	0	0	0	0	1
chrX	84949836	6305	Insertion	1	0	0	0	0	0	0	0	1	0	0	0	0
chrX	84949836	6306	Insertion	1	0	0	0	0	0	0	0	0	0	0	0	1
chrX	85373112	6342	Deletion	8	1	1	1	1	0	0	0	1	0	1	1	1
chrX	85373125	6349	Deletion	1	0	0	0	0	0	0	1	0	0	0	0	0
chrX	85927090	6326	Insertion	1	0	0	0	0	0	0	0	0	0	0	0	1
chrX	85927090	6329	Insertion	1	0	0	0	0	0	0	0	1	0	0	0	0
chrX	85927090	6345	Insertion	1	0	0	0	1	0	0	0	0	0	0	0	0
chrX	85927092	6345	Insertion	1	0	0	0	1	0	0	0	0	0	0	0	0
chrX	87649468	6351	Insertion	1	0	0	0	0	0	0	0	1	0	0	0	0
chrX	89319274	6365	Deletion	8	0	1	1	1	0	1	1	1	0	1	0	1
chrX	89319275	6364	Deletion	1	1	0	0	0	0	0	0	0	0	0	0	0
chrX	89435340	6329	Insertion	1	0	0	0	1	0	0	0	0	0	0	0	0
chrX	89435342	6339	Insertion	1	0	0	0	1	0	0	0	0	0	0	0	0
chrX	89593827	6341	Insertion	1	0	0	0	0	0	0	0	1	0	0	0	0
chrX	89593827	6343	Insertion	1	0	0	0	1	0	0	0	0	0	0	0	0
chrX	91016499	6334	Insertion	1	0	0	0	0	0	0	0	0	0	0	0	1
chrX	91837979	6385	Insertion	1	0	0	0	0	0	0	0	1	0	0	0	0
chrX	95134126	6309	Insertion	1	0	0	0	1	0	0	0	0	0	0	0	0
chrX	95134128	6314	Insertion	1	0	0	0	1	0	0	0	0	0	0	0	0
chrX	95721177	6346	Insertion	1	0	0	0	0	0	0	0	1	0	0	0	0
chrX	97761766	6326	Insertion	1	0	0	0	1	0	0	0	0	0	0	0	0
chrX	97761768	6326	Insertion	1	0	0	0	1	0	0	0	0	0	0	0	0
chrX	99414547	6343	Insertion	1	0	0	0	1	0	0	0	0	0	0	0	0
chrX	99414549	6343	Insertion	1	0	0	0	1	0	0	0	0	0	0	0	0
chrX	100078653	6499	Insertion	1	0	0	0	1	0	0	0	0	0	0	0	0
chrX	100103285	6307	Insertion	1	0	0	0	1	0	0	0	0	0	0	0	0
chrX	100103287	6307	Insertion	1	0	0	0	1	0	0	0	0	0	0	0	0
chrX	104832534	6334	Deletion	3	0	1	1	0	0	0	0	0	0	0	1	0
chrX	104832540	6332	Deletion	1	0	0	0	0	0	0	0	0	0	1	0	0
chrX	105914610	6328	Deletion	7	0	1	1	1	0	1	1	0	0	0	1	1
chrX	105914612	6328	Deletion	1	1	0	0	0	0	0	0	0	0	0	0	0
chrX	106824546	6332	Insertion	1	0	0	0	1	0	0	0	0	0	0	0	0
chrX	106824548	6332	Insertion	1	0	0	0	1	0	0	0	0	0	0	0	0
chrX	110400734	6381	Deletion	1	0	0	0	1	0	0	0	0	0	0	0	0
chrX	110428446	6376	Deletion	1	0	0	0	0	0	0	0	1	0	0	0	0
chrX	110428461	6376	Deletion	1	0	0	0	1	0	0	0	0	0	0	0	0
chrX	111024088	6300	Deletion	1	0	0	0	0	0	0	0	1	0	0	0	0
chrX	113989462	6512	Insertion	1	0	0	0	0	0	0	0	1	0	0	0	0
chrX	113989462	6521	Insertion	1	0	0	0	0	0	0	0	0	0	0	0	1
chrX	114705695	6381	Insertion	1	0	0	0	0	0	0	0	1	0	0	0	0
chrX	115396564	6336	Insertion	1	0	0	0	0	0	1	0	0	0	0	0	0
chrX	121102301	6339	Insertion	1	0	0	0	1	0	0	0	0	0	0	0	0
chrX	121102303	6339	Insertion	1	0	0	0	1	0	0	0	0	0	0	0	0
chrX	124570977	6384	Insertion	1	0	0	0	0	0	1	0	0	0	0	0	0
1) Values of denote the presence of the LINE in the given sample, 0 denotes not present.

## Sheet: S7
Supplemental Table S7 - Ohana Results
Chrom	Pos	SV Type	minimum P-value	threshold	Paragraph Genotype Filter	Low Complexity or Tandem Repeat Sequence	Collie Shetland1	Spitz	Scenthounds	Mastiffs	Pointers Spaniels	SV Length	Location2	Gene	Repeat3
chr31	35758927	Deletion	7.5e-05	relaxed	PASS	NO	7.5e-05					11798	Exon Loss & Intron	MX2
chr37	25574005	Deletion	4.54e-09	strict	PASS	NO	4.54e-09					7801	Intron	NHEJ1
chr5	87391594	Deletion	2.63e-05	relaxed	PASS	NO	2.63e-05					7115	Intergenic	CDH8-ENSCAFG00805008494
chr32	27800583	Deletion	2.06e-12	strict	PASS	NO	2.06e-12					4886	Intron	FAM13A
chr25	22614934	Deletion	1.84e-05	relaxed	PASS	NO	1.84e-05					4453	Intergenic	U6-GALNTL6
chr8	4572091	Insertion	1.71e-06	relaxed	FAIL	NO	1.71e-06					3646	Intergenic	CMA1-ENSCAFG00805023766
chr12	65672264	Deletion	1.99e-08	strict	PASS	NO	1.99e-08					3498	Intron	ENSCAFG00805008739
chr1	36133166	Deletion	2.23e-05	relaxed	PASS	NO				2.23e-05		3451	Exon Loss&Splice acceptor&Splice Donor&Splice Region&Intron	UTRN
chr3	8005976	Deletion	3.61e-05	relaxed	PASS	NO	3.61e-05					3133	Intergenic	ENSCAFG00805009546-PPIP5K2
chr16	59113247	Deletion	1.97e-06	relaxed	PASS	NO	1.97e-06					3101	Intron	ENSCAFG00805008740
chr20	33773027	Deletion	1.54e-05	relaxed	PASS	NO	1.54e-05					2927	Intron	ARHGEF3
chr27	16312977	Deletion	9.24e-05	relaxed	PASS	NO				9.24e-05		2863	Intergenic	U2-ENSCAFG00805026388
chr3	37427307	Deletion	3.6e-13	strict	PASS	NO	3.6e-13					2356	Intragenic	ENSCAFG00805001191
chr3	72164440	Deletion	3.84e-05	relaxed	PASS	NO	3.84e-05					1968	Intron	APBB2
chr15	44891879	Deletion	1.51e-05	relaxed	PASS	NO	1.51e-05					1910	Intergenic	ZNF827-ENSCAFG00805024985
chr36	30471422	Deletion	9.39e-05	relaxed	PASS	NO	9.39e-05					1861	Intron	GULP1
chr9	46548640	Deletion	3.31e-05	relaxed	PASS	NO				3.31e-05		1805	Intergenic	METTL16-PAFAH1B1
chr20	29220626	Deletion	3.22e-08	strict	PASS	NO	3.22e-08					1644	Intron	PTPRG
chr11	67885349	Deletion	6.93e-06	relaxed	PASS	NO	6.93e-06					1608	Intergenic	ZFP37-ENSCAFG00805010826
chr17	6753290	Deletion	1.66e-06	relaxed	PASS	NO	1.66e-06					1478	Intergenic	YWHAQ-TAF1B
chr15	14101379	Deletion	2.38e-07	relaxed	PASS	NO	2.38e-07					1384	Intron	ENSCAFG00805028303
chr17	51764868	Deletion	2.06e-05	relaxed	PASS	NO	2.06e-05					1339	Downstream,Intergenic	ZNF638,ENSCAFG00805031135-ZNF638
chr5	47426644	Insertion	3.99e-05	relaxed	FAIL	NO	3.99e-05					1199	Intergenic	ENSCAFG00805003866-ATG4C	L1_CF
chr28	25195831	Deletion	2.19e-13	strict	PASS	NO		2.19e-13				1121	Intergenic	NHLRC2-ADRB1
chr13	52427725	Deletion	7.96e-05	relaxed	PASS	NO	7.96e-05					1060	Intergenic	U6-SNORA62	L1_CF
chr6	76023607	Deletion	4.66e-05	relaxed	PASS	NO	4.66e-05					1058	Intron	ENSCAFG00805018936
chr9	21666054	Deletion	1.57e-05	relaxed	PASS	NO	1.57e-05					1032	Downstream,Intergenic	KRT40,KRT40-KRT39
chr18	28640247	Deletion	3.67e-09	strict	PASS	NO	3.67e-09					992	Intergenic	U1-ENSCAFG00805026979
chr12	14792538	Deletion	1.78e-05	relaxed	PASS	NO	1.78e-05					989	Intron	RCAN2
chr9	23029824	Deletion	3.75e-08	strict	PASS	NO	3.75e-08					851	Intron	FBXL20
chr15	45061156	Deletion	7.3e-05	relaxed	PASS	NO				7.3e-05		815	Intron	SLC10A7	L1_CF
chr18	51577590	Deletion	1.95e-05	relaxed	PASS	NO	1.95e-05					802	Intron	PACS1
chr2	76574462	Deletion	7.3e-05	relaxed	PASS	NO	7.3e-05					752	Intron	ENSCAFG00805001040
chr34	14246696	Deletion	4.07e-05	relaxed	PASS	NO			4.07e-05			730	Intergenic	U6-FXR1
chr1	71482845	Deletion	6.21e-06	relaxed	PASS	NO	6.21e-06					687	Intron	ERCC6L2
chr29	28993415	Deletion	2.38e-08	strict	PASS	NO	2.38e-08					627	Intergenic	ENSCAFG00805027297-FABP5
chr18	39721878	Deletion	6.51e-06	relaxed	PASS	NO	6.51e-06					619	Downstream,Intergenic	ENSCAFG00805022517,OR9G3-ENSCAFG00805022517
chr18	24347446	Deletion	5.14e-07	relaxed	PASS	NO	5.14e-07					555	Intergenic	U6-SEMA3D
chr17	2138957	Deletion	5.71e-06	relaxed	PASS	NO			5.71e-06			545	Upstream,Intragenic	RPS7,ENSCAFG00805013979
chr27	1997247	Deletion	2.9e-05	relaxed	PASS	NO	2.9e-05					521	Upstream,Intergenic	DCP1B,ENSCAFG00805031298-DCP1B
chr18	35693985	Deletion	2.57e-11	strict	PASS	NO	2.57e-11					511	Intron	ENSCAFG00805028646
chr12	52114811	Deletion	4.66e-09	strict	PASS	NO				4.66e-09		451	Intergenic	ENSCAFG00805025834-EPHA7
chr12	5161971	Deletion	1.15e-08	strict	PASS	NO	1.15e-08					441	Intron	SRPK1
chr8	17574789	Deletion	9.14e-09	strict	PASS	NO	9.14e-09					417	Intron	MIA2
chr8	5678920	Deletion	9.66e-05	relaxed	PASS	NO			9.66e-05			412	Intergenic	RNaseP nuc-U6
chr25	10023201	Deletion	1.16e-09	strict	PASS	NO	1.16e-09					401	Intergenic	ENSCAFG00805019362-UBL3	L1_CF
chr34	13960390	Deletion	2.46e-05	relaxed	PASS	NO				2.46e-05		393	Intergenic	U2-TTC14
chr7	48361740	Insertion	8.02e-06	relaxed	PASS	NO	8.02e-06					388	Intergenic	U6-ENSCAFG00805004137
chr29	10863998	Deletion	4.49e-05	relaxed	PASS	NO	4.49e-05					377	Intergenic	TOX-CA8
chr30	3933285	Deletion	9.87e-07	relaxed	PASS	NO	9.87e-07					371	Intergenic	MIR8792-CDIN1
chr3	8650868	Insertion	6.86e-06	relaxed	PASS	NO	6.86e-06					368	Intron	SLCO6A1	L1_CF
chr10	27840620	Deletion	3.93e-07	relaxed	PASS	NO	3.93e-07					333	Intergenic	H1-0-ENSCAFG00805025465
chr10	27102037	Deletion	1.01e-06	relaxed	PASS	NO	1.01e-06					325	Splice acceptor&Splice Region&5 prime UTR&Intron,Splice Region,Upstream	GTPBP1,GTPBP1,JOSD1,GTPBP1
chr30	31996343	Insertion	1.17e-05	relaxed	PASS	NO				1.17e-05		315	Intron	IQCH	L1_CF
chr18	39993124	Deletion	2.99e-05	relaxed	PASS	NO	2.99e-05					313	Upstream,Intergenic	OR8K1,OR8K1-OR8K5
chr8	62249178	Insertion	8.35e-05	relaxed	PASS	NO	8.35e-05					306	Intron	ENSCAFG00805010668
chr19	25101904	Deletion	6.74e-05	relaxed	PASS	NO	6.74e-05					296	Intergenic	ENSCAFG00805021063-GYPC
chr7	44238363	Deletion	1.66e-06	relaxed	PASS	NO	1.66e-06					293	Upstream,Intergenic	SKOR2,U4-SKOR2
chr3	66163928	Insertion	7.51e-05	relaxed	PASS	NO			7.51e-05			287	Intergenic	U6-ENSCAFG00805000932	L1_CF
chr1	77373589	Insertion	2.1e-06	relaxed	PASS	NO	2.1e-06					274	Intergenic	ENSCAFG00805002965-ENSCAFG00805003018	L1_CF
chr24	23914885	Deletion	7.13e-08	strict	PASS	NO			7.13e-08			261	Intergenic	ENSCAFG00805028075-AHCY
chr18	30045816	Insertion	6.12e-20	strict	PASS	NO	6.12e-20					252	Downstream,Intergenic	SRP14,SRP14-ENSCAFG00805019026
chr28	8587772	Deletion	8.17e-07	relaxed	PASS	NO	8.17e-07					251	Intron	PLCE1
chr27	1534104	Insertion	1.6e-05	relaxed	PASS	NO	1.6e-05					244	Intron	CACNA1C
chr32	5187294	Deletion	6.35e-05	relaxed	PASS	NO	6.35e-05					243	Intergenic	ENSCAFG00805026315-NDST4
chr26	6730886	Deletion	5.45e-08	strict	PASS	NO				5.45e-08		243	Intron	PITPNM2
chr22	1949466	Insertion	1.72e-05	relaxed	PASS	YES		1.72e-05				233	Intergenic	SPRYD7-KPNA3
chr8	16672658	Insertion	2.14e-11	strict	PASS	NO	2.14e-11					233	Intergenic	ENSCAFG00805005678-SSTR1
chr37	19377621	Insertion	8.87e-05	relaxed	PASS	NO	8.87e-05					233	Intron	ERBB4
chr24	23900841	Deletion	3.16e-08	strict	PASS	NO			3.16e-08			233	Intron	ENSCAFG00805028075	SINEC2A1_CF
chr24	23935563	Deletion	4.41e-05	relaxed	PASS	NO			4.41e-05			233	Upstream,Intron	AHCY,AHCY	SINEC2A1_CF
chr3	84815117	Deletion	4.18e-07	relaxed	PASS	NO	4.18e-07					229	Intron	RBPJ	SINEC2A1_CF
chr8	47433838	Insertion	4.08e-07	relaxed	PASS	NO	4.08e-07					229	Upstream,Intron	ZNF410,ZNF410
chr1	45570296	Deletion	2.59e-06	relaxed	PASS	NO	2.59e-06					228	Intergenic	TFB1M-ENSCAFG00805018201	SINEC2A1_CF
chr24	23188080	Deletion	2.21e-07	relaxed	PASS	NO			2.21e-07			225	Intergenic	ENSCAFG00805026641-CBFA2T2	SINEC2A1_CF
chr26	9504063	Insertion	7.72e-05	relaxed	PASS	YES				7.72e-05		223	Intron	ACAD10	SINEC2A1_CF
chr26	9887489	Insertion	4.25e-07	relaxed	PASS	NO				4.25e-07		223	Intron	TMEM116	SINEC2A1_CF
chr9	44176025	Deletion	1.49e-06	relaxed	PASS	NO				1.49e-06		223	Intron	NSRP1	SINEC2A1_CF
chr10	8410798	Insertion	3.25e-05	relaxed	PASS	NO		4.03e-05			3.25e-05	222	Intergenic	MSRB3-HMGA2	L1_CF
chr37	6116538	Insertion	1.46e-06	relaxed	PASS	NO	1.46e-06					222	Intergenic	ENSCAFG00805025842-APELA
chr2	20666459	Insertion	4.05e-05	relaxed	PASS	NO	4.05e-05					222	Intron	ENSCAFG00805000497
chr30	30297514	Insertion	1.38e-05	relaxed	PASS	NO				1.38e-05		222	Upstream,Intergenic	DPP8,DPP8-ENSCAFG00805017845
chr12	2870030	Insertion	4.13e-05	relaxed	PASS	NO	4.13e-05					221	Upstream,Upstream,Intron	VPS52,B3GALT4,RPS18
chr26	6931055	Deletion	3.13e-06	relaxed	PASS	NO				3.13e-06		221	Intron	DENR	SINEC2A1_CF
chr32	27706622	Deletion	1.16e-05	relaxed	PASS	NO	1.16e-05					220	Downstream,Intron	FAM13A,FAM13A	SINEC2A1_CF
chr26	6886190	Deletion	4.37e-09	strict	PASS	YES				4.37e-09		220	Intron	CCDC62	SINEC2A1_CF
chr38	21430858	Insertion	7.58e-05	relaxed	PASS	NO				7.58e-05		220	Intron	ATF6	SINEC2A1_CF
chr14	23057343	Deletion	4.75e-05	relaxed	PASS	NO	4.75e-05					219	Intron	ENSCAFG00805007258	SINEC2A1_CF
chr1	95155439	Insertion	1.01e-07	strict	PASS	NO	1.01e-07					218	Intergenic	ENSCAFG00805001282-ENSCAFG00805001314	SINEC2A1_CF
chr26	6933974	Deletion	2.49e-09	strict	PASS	NO				2.49e-09		218	Intron	DENR	SINEC2A1_CF
chr1	40026947	Insertion	2.16e-07	relaxed	PASS	NO	2.16e-07					217	Intron	UST
chr12	2860802	Insertion	4.7e-07	relaxed	PASS	NO	4.7e-07					217	Intron	VPS52
chr13	53888743	Insertion	1.44e-05	relaxed	PASS	NO	1.44e-05					217	Intron	ADGRL3
chr15	45200238	Deletion	7.83e-06	relaxed	PASS	NO				7.83e-06		217	Intron	SLC10A7	SINEC2A1_CF
chr17	54422829	Insertion	6.65e-10	strict	PASS	NO	6.65e-10					216	Intergenic	ATP1A1-ENSCAFG00805027014
chr4	49479470	Insertion	1.79e-09	strict	PASS	NO	1.79e-09					216	Intergenic	CCNG1-U2
chr12	589169	Insertion	1.28e-07	strict	PASS	NO	1.28e-07					216	Intron	ATAT1
chr1	107488453	Deletion	4.2e-05	relaxed	PASS	NO	4.2e-05					216	Intergenic	TSKS-CPT1C
chr26	8353635	Insertion	4.28e-05	relaxed	PASS	NO				4.28e-05		216	Intron	IFT81	SINEC2A1_CF
chr7	77412808	Insertion	4.07e-05	relaxed	PASS	NO				4.07e-05		216	Intergenic	ENSCAFG00805005838-GNAL	SINEC2A1_CF
chr8	46079756	Insertion	1.62e-16	strict	PASS	NO	1.62e-16					215	Intron	ENSCAFG00805002989
chr8	17486578	Insertion	9.57e-11	strict	PASS	NO	9.57e-11					215	Intron	GEMIN2
chr31	9353698	Insertion	9.75e-05	relaxed	PASS	NO	9.75e-05					215	Intergenic	ROBO1-U6
chr11	22423023	Insertion	1.46e-05	relaxed	PASS	NO				1.46e-05		215	Downstream,Intergenic	CDKL3,ENSCAFG00805008517-CDKL3	SINEC2A1_CF
chr1	44658927	Insertion	1.9e-08	strict	PASS	NO	1.9e-08					214	Intron	CNKSR3
chr5	49009386	Deletion	6.74e-05	relaxed	PASS	NO				6.74e-05		214	Intron	NFIA	SINEC2A1_CF
chr9	42908180	Deletion	1.08e-06	relaxed	PASS	NO				1.08e-06		214	Downstream,Intron	NEK8,TRAF4	SINEC2A1_CF
chr10	8811987	Insertion	1.42e-08	strict	PASS	YES		1.42e-08				213	Intron	HMGA2
chr8	43327114	Insertion	2.38e-09	strict	PASS	NO	2.38e-09					213	Intron	EXD2
chr1	113846189	Insertion	2.23e-06	relaxed	PASS	NO	2.23e-06					213	Intron	COQ8B	SINEC2A1_CF
chr9	52212688	Insertion	1.55e-05	relaxed	FAIL	NO	1.55e-05					213	Intergenic	NTNG2-MED27	SINEC2A1_CF
chr12	449128	Insertion	3.42e-05	relaxed	PASS	NO	3.42e-05					213	Intergenic	ENSCAFG00805007123-ENSCAFG00805007154
chr1	107192634	Insertion	6.87e-05	relaxed	PASS	NO	6.87e-05					213	Downstream,Intergenic	IZUMO2,IZUMO2-ENSCAFG00805003182	SINEC2A1_CF
chr17	26364913	Insertion	8.12e-05	relaxed	PASS	NO	8.12e-05					213	Intron	LTBP1
chr34	13966384	Insertion	3.52e-05	relaxed	PASS	NO			3.52e-05			213	Intergenic	U2-TTC14	SINEC2A1_CF
chr3	62620206	Insertion	6.01e-05	relaxed	PASS	NO					6.01e-05	213	Intron	POLN	SINEC2A1_CF
chr10	9400879	Insertion	3.78e-05	relaxed	PASS	NO					3.78e-05	212	Intron	GRIP1	SINEC2A1_CF
chr32	27710041	Deletion	3.33e-09	strict	PASS	NO	3.33e-09					212	Downstream,Intron	FAM13A,FAM13A	SINEC2A1_CF
chr18	27259843	Deletion	2.93e-08	strict	PASS	NO	2.93e-08					212	Intergenic	API5-U1
chr25	14892562	Deletion	3.8e-07	relaxed	PASS	NO	3.8e-07					212	Intron	MIPEP	SINEC2A1_CF
chr10	9393101	Insertion	3.1e-05	relaxed	PASS	NO					3.1e-05	212	Intron	GRIP1	SINEC2A1_CF
chr10	8821118	Deletion	1.71e-05	relaxed	PASS	NO		1.71e-05				211	Intron	HMGA2	SINEC2A1_CF
chr21	33507430	Insertion	6.18e-10	strict	PASS	NO	6.18e-10					211	Intergenic	ENSCAFG00805018997-SWAP70	SINEC2A1_CF
chr8	17556742	Insertion	5.76e-07	relaxed	PASS	NO	5.76e-07					211	Upstream,Intergenic	MIA2,ENSCAFG00805006919-MIA2
chr1	114021574	Insertion	7.77e-07	relaxed	PASS	NO	7.77e-07					211	Intron,Intron	BLVRB,SPTBN4	SINEC2A1_CF
chr1	93790911	Insertion	4.21e-06	relaxed	PASS	NO	4.21e-06					211	Intergenic	CDC37L1-ENSCAFG00805000252	SINEC2A1_CF
chr18	39970796	Insertion	6.11e-05	relaxed	PASS	NO	6.11e-05					211	Upstream,Intergenic	OR8U8,OR8U8-OR8J3	SINEC2A1_CF
chr15	48196723	Insertion	2.94e-08	strict	PASS	NO	2.94e-08					210	Intron	IQCM
chr10	8762418	Insertion	1.49e-07	strict	PASS	NO		1.49e-07			1.45e-05	209	Intron	HMGA2	SINEC2A1_CF
chr1	93900603	Deletion	1.24e-05	relaxed	PASS	NO		1.24e-05				209	Intron	RCL1	SINEC2A1_CF
chr12	410338	Insertion	1.95e-09	strict	PASS	NO	1.95e-09					209	Intron	MED23
chr15	49999894	Deletion	2.15e-08	strict	PASS	NO	2.15e-08					209	Intron	GATB	SINEC2A1_CF
chr17	20038136	Insertion	4.34e-05	relaxed	PASS	NO	4.34e-05					209	Intron	ENSCAFG00805024365
chr32	3882897	Insertion	4.31e-10	strict	PASS	NO	4.31e-10					208	Intergenic	ENSCAFG00805026059-ENSCAFG00805026125
chr10	8745252	Deletion	1.08e-07	strict	PASS	NO		1.08e-07				207	Intron	HMGA2	SINEC2A1_CF
chr12	1676685	Insertion	8.19e-09	strict	PASS	NO	8.19e-09					207	Upstream,Downstream,Intergenic	PPT2,PRRT1,FKBPL-PRRT1	SINEC2A1_CF
chr5	64235316	Insertion	2.37e-08	strict	PASS	NO	2.37e-08					207	Intron	SPIRE2
chr12	12229075	Insertion	5.5e-08	strict	PASS	NO	5.5e-08					207	Upstream,Intron	XPO5,POLH	SINEC2A1_CF
chr12	6039016	Insertion	1.17e-05	relaxed	PASS	NO	1.17e-05					207	Intron	CPNE5	SINEC2A1_CF
chr22	61419853	Insertion	7.26e-05	relaxed	PASS	NO	7.26e-05					207	Intron	CFAP97D2	SINEC2A1_CF
chr23	22953852	Insertion	2.59e-05	relaxed	PASS	NO				2.59e-05		207	Intergenic	ZNF385D-ENSCAFG00805020638	SINEC2A1_CF
chr26	6921275	Deletion	7.87e-09	strict	PASS	NO				7.87e-09		207	Intron	CCDC62	SINEC2A1_CF
chr1	93900310	Deletion	2.24e-05	relaxed	PASS	NO		2.24e-05				206	Intron	RCL1	SINEC2A1_CF
chr8	4599723	Deletion	9.56e-13	strict	PASS	NO	9.56e-13					206	Intron	ENSCAFG00805023926
chr5	4835539	Insertion	2.53e-05	relaxed	PASS	NO	2.53e-05					206	Intergenic	APLP2-PRDM10
chr12	64641485	Insertion	4.9e-05	relaxed	PASS	NO	4.9e-05					206	Intron,Intron	ENSCAFG00805007330,BEND3
chr7	37176712	Insertion	2.68e-05	relaxed	PASS	NO			2.68e-05			206	Intron	SMYD3	SINEC2A1_CF
chr26	8334294	Insertion	2.29e-05	relaxed	PASS	NO				2.29e-05		206	Downstream,Intron	IFT81,IFT81	SINEC2A1_CF
chr36	23242770	Deletion	9.48e-14	strict	PASS	NO	9.48e-14					205	Intergenic	ENSCAFG00805024787-ZNF385B
chr1	16504078	Insertion	1.9e-05	relaxed	PASS	NO	1.9e-05					205	Intergenic	U6-PMAIP1
chr17	20089457	Insertion	6.59e-05	relaxed	PASS	NO	6.59e-05					205	Intron	ENSCAFG00805024365
chr12	413090	Insertion	6.68e-05	relaxed	PASS	NO	6.68e-05					205	Intron	MED23	L1_CF
chr26	6776496	Deletion	5.68e-10	strict	PASS	NO				5.68e-10		205	Intron	ABCB9	SINEC2A1_CF
chr10	7651440	Insertion	8.54e-05	relaxed	PASS	NO		8.54e-05				204	Intron	RASSF3	SINEC2A1_CF
chr26	8327808	Insertion	7.44e-07	relaxed	PASS	NO				7.44e-07		204	Intron	IFT81	SINEC2A1_CF
chr26	9526825	Deletion	2.27e-07	relaxed	PASS	NO				2.27e-07		204	Downstream,Intergenic	ACAD10,ACAD10-ALDH2
chr8	4666627	Insertion	1.56e-06	relaxed	PASS	NO	1.56e-06					203	Intergenic	GZMB-U6
chr35	17654426	Insertion	3.38e-05	relaxed	PASS	NO	3.38e-05					203	Intron	CAP2	SINEC2A1_CF
chr11	49185298	Insertion	3.48e-05	relaxed	PASS	NO	3.48e-05					203	Intergenic	U6-ENSCAFG00805024425
chr11	37081532	Insertion	4.29e-05	relaxed	PASS	NO			4.29e-05			203	Intergenic	ENSCAFG00805017740-ENSCAFG00805017774	SINEC2A1_CF
chr9	45540860	Deletion	9.71e-08	strict	PASS	NO				9.71e-08		203	Intergenic	YWHAE-ENSCAFG00805008876	SINEC2A1_CF
chr10	7649179	Insertion	5.2e-05	relaxed	PASS	NO		9.47e-05			5.2e-05	202	Intron	RASSF3	SINEC2A1_CF
chr32	3303541	Insertion	4.28e-06	relaxed	PASS	NO	4.28e-06					202	Intragenic	ENSCAFG00805025630
chr18	34184099	Insertion	1.53e-05	relaxed	PASS	NO	1.53e-05					202	Intergenic	CAPRIN1-LMO2	SINEC2A1_CF
chr20	56245476	Insertion	1.45e-06	relaxed	PASS	NO		1.45e-06				201	Upstream,Intergenic	HMG20B,HMG20B-ENSCAFG00805023389	SINEC2A1_CF
chr33	3593580	Insertion	2.85e-07	relaxed	PASS	NO	2.85e-07					201	Intergenic	U6-U1
chr2	9595311	Insertion	7.87e-06	relaxed	PASS	NO	7.87e-06					201	Intergenic	LIN28A-NEBL
chr8	4894784	Insertion	1.14e-05	relaxed	PASS	NO	1.14e-05					201	Intron	STXBP6
chr8	12533738	Insertion	1.31e-05	relaxed	PASS	NO	1.31e-05					201	Intron	ENSCAFG00805002705	SINEC2A1_CF
chr1	71926430	Insertion	7.94e-05	relaxed	PASS	NO	7.94e-05					201	Intragenic,Intragenic	ENSCAFG00805000303,ENSCAFG00805000306	SINEC2A1_CF
chr3	61768761	Insertion	3.14e-05	relaxed	PASS	NO					3.14e-05	201	Intron	GRK4	SINEC2A1_CF
chr9	45057129	Deletion	7.47e-06	relaxed	PASS	NO				7.47e-06		201	Intron	VPS53	SINEC2A1_CF
chr1	93895584	Deletion	2.66e-07	relaxed	PASS	NO		2.66e-07				200	Intron	RCL1	SINEC2A1_CF
chr3	45195692	Deletion	1e-06	relaxed	PASS	NO	1e-06					200	Intergenic	ENSCAFG00805016930-MCTP2	SINEC2A1_CF
chr26	6803498	Insertion	1.17e-09	strict	PASS	NO				1.17e-09		200	Downstream,Intergenic	ABCB9,ABCB9-VPS37B	SINEC2A1_CF
chr18	51909961	Insertion	1.63e-05	relaxed	PASS	NO				1.63e-05		199	Downstream,Downstream,Intron	CFL1,SNX32,FIBP
chr24	42162159	Insertion	5.43e-07	relaxed	PASS	NO	5.43e-07					198	Intragenic	ENSCAFG00805015206
chr8	12566680	Insertion	9.28e-05	relaxed	PASS	NO	9.28e-05					198	Intron	ENSCAFG00805002705	SINEC2A1_CF
chr1	93988352	Insertion	5.71e-08	strict	PASS	NO		5.71e-08				197	Intergenic	ENSCAFG00805000403-ENSCAFG00805000409	SINEC2A1_CF
chr18	30689153	Insertion	4.61e-05	relaxed	PASS	NO	4.61e-05					197	Intergenic	ENSCAFG00805019026-IFTAP	SINEC2A1_CF
chr8	46120998	Insertion	3.06e-11	strict	PASS	NO	3.06e-11					196	Intron	ENSCAFG00805002989
chr12	49054976	Insertion	1.25e-06	relaxed	PASS	NO	1.25e-06					196	Intron	ANKRD6
chr12	66794126	Insertion	1.02e-05	relaxed	PASS	NO	1.02e-05					196	Intron	ENSCAFG00805010468
chr3	82511626	Deletion	9.84e-11	strict	PASS	NO	9.84e-11					195	Intergenic	U6-ENSCAFG00805005661
chr15	31802921	Insertion	3.06e-09	strict	PASS	NO	3.06e-09					195	Intergenic	U6-ENSCAFG00805015529	SINEC2A1_CF
chr18	36414170	Insertion	5.46e-05	relaxed	PASS	NO	5.46e-05					195	Intron	ELP4	SINEC2A1_CF
chr12	428639	Insertion	2.96e-05	relaxed	PASS	NO	2.96e-05					194	Intergenic	MED23-ENSCAFG00805007123
chr20	40859611	Insertion	3.61e-06	relaxed	PASS	NO			3.61e-06			194	Downstream,Intergenic	NCKIPSD,NCKIPSD-CELSR3
chr10	8388762	Insertion	5.58e-06	relaxed	PASS	NO		5.58e-06			3.69e-05	193	Intron	MSRB3	SINEC2A1_CF
chr26	3963395	Deletion	3.23e-05	relaxed	PASS	NO				3.23e-05		193	Intergenic	TMEM132C-ENSCAFG00805018955	SINEC2A1_CF
chr28	25777482	Deletion	8.39e-05	relaxed	PASS	NO				8.39e-05		190	Intron	ABLIM1	SINEC2A1_CF
chr30	18568134	Insertion	3.4e-06	relaxed	PASS	NO	3.4e-06					188	Upstream,Intron	ATOSA,ATOSA
chr12	772492	Insertion	1.57e-07	strict	PASS	NO	1.57e-07					187	Intergenic	ENSCAFG00805008982-ENSCAFG00805008994
chr9	24973685	Insertion	8.29e-10	strict	PASS	NO	8.29e-10					185	Intron	TTLL6	SINEC2A1_CF
chr32	37492468	Deletion	1.05e-11	strict	PASS	NO	1.05e-11					180	Intragenic	ENSCAFG00805021714
chr8	15485905	Deletion	1.85e-05	relaxed	PASS	YES	1.85e-05					165	Intron	SLC25A21
chr15	38826946	Deletion	6.58e-05	relaxed	PASS	NO				6.58e-05		150	Intron	ANKS1B
chr21	50460042	Deletion	3.38e-07	relaxed	PASS	NO	3.38e-07					147	Intergenic	ENSCAFG00805006567-U6
chr12	10873220	Deletion	2.23e-08	strict	PASS	NO	2.23e-08					145	Upstream,Intron	TAF8,CCND3
chr26	4652912	Deletion	3.47e-05	relaxed	PASS	YES				3.47e-05		141	Intron	TMEM132B
chr3	30943375	Insertion	1.86e-05	relaxed	PASS	NO	1.86e-05					139	Intron	POC5
chr25	22599616	Deletion	6.93e-05	relaxed	PASS	NO	6.93e-05					135	Intergenic	U6-GALNTL6
chr12	17780019	Deletion	1.5e-15	strict	PASS	NO	1.5e-15					130	Downstream,Intergenic	CRISP2,RHAG-CRISP2
chr36	19431391	Deletion	7.07e-07	relaxed	PASS	NO	7.07e-07					129	Intron	ATF2
chr12	25100644	Insertion	7.73e-09	strict	PASS	NO	7.73e-09					125	Intergenic	PRIM2-ENSCAFG00805018141	L1_CF
chr24	13268445	Deletion	3.05e-09	strict	PASS	NO	3.05e-09					123	Intron	PLCB4
chr12	422429	Insertion	2.36e-10	strict	PASS	NO	2.36e-10					118	Intergenic	MED23-ENSCAFG00805007123
chr13	61315754	Deletion	3.64e-05	relaxed	PASS	NO	3.64e-05					117	Intron	SLC4A4
chr10	20006019	Insertion	3.1e-07	relaxed	PASS	NO	3.1e-07					112	Intergenic	ENSCAFG00805024293-ENSCAFG00805024318
chr8	44872673	Deletion	2.57e-05	relaxed	PASS	NO	2.57e-05					111	Intron	PCNX1
chr7	78586933	Deletion	7.42e-11	strict	PASS	NO	7.42e-11					111	Intron	SEH1L
chr3	26482683	Insertion	6.32e-08	strict	FAIL	NO	6.32e-08					109	Intron	MSH3
chr18	54013514	Deletion	5.53e-08	strict	PASS	NO				5.53e-08		106	Downstream,Intron	SLC22A9,ENSCAFG00805017110	L1_CF
chr26	8625175	Insertion	1.53e-05	relaxed	PASS	NO				1.53e-05		106	Intergenic	PPTC7-TCTN1	SINEC2A1_CF
chr7	78195072	Insertion	2.23e-09	strict	PASS	YES	2.23e-09					105	Intron	PSMG2
chr3	61612651	Deletion	3.5e-06	relaxed	PASS	NO					3.5e-06	104	Intron	HTT
chr34	32182405	Insertion	5.92e-06	relaxed	PASS	YES	5.92e-06					103	Intergenic	ENSCAFG00805014570-U2
chr11	32626948	Insertion	1.61e-05	relaxed	PASS	NO					1.61e-05	103	Intergenic	ENSCAFG00805012659-ENSCAFG00805012703	L1_CF
chr1	52941876	Insertion	8.19e-07	relaxed	PASS	NO				8.19e-07		103	Intergenic	ENSCAFG00805006186-ENSCAFG00805006220
chr8	4647906	Insertion	8.63e-12	strict	PASS	NO	8.63e-12					98	Intergenic	GZMB-U6
chr5	56611191	Deletion	1.94e-05	relaxed	PASS	NO	1.94e-05					98	Intergenic	ZYG11A-ENSCAFG00805027817
chr5	51961014	Insertion	1.1e-06	relaxed	PASS	NO	1.1e-06					97	Intergenic	ENSCAFG00805002030-ENSCAFG00805002036
chr34	21694590	Deletion	2.81e-05	relaxed	PASS	NO	2.81e-05					96	Intron	TPRG1
chr4	51532822	Deletion	1.65e-10	strict	PASS	NO	1.65e-10					91	Intron	TTC1
chr26	36221610	Deletion	4.27e-05	relaxed	PASS	NO	4.27e-05					91	Intron	PRKG1
chr27	29912292	Insertion	1.19e-06	relaxed	PASS	NO	1.19e-06					90	Intron	BICD1
chr3	48802417	Insertion	2.74e-08	strict	PASS	NO	2.74e-08					89	Intergenic	ENSCAFG00805018753-SV2B
chr15	27809443	Deletion	2.7e-08	strict	PASS	NO	2.7e-08					88	Intron	MGAT4C
chr4	34745952	Deletion	1.05e-05	relaxed	PASS	NO	1.05e-05					87	Intron	GRID1
chr8	17192017	Insertion	9.16e-07	relaxed	PASS	YES				9.16e-07		86	Intragenic	ENSCAFG00805005867
chr18	39236485	Insertion	2.1e-07	relaxed	PASS	YES	2.1e-07					85	Downstream,Intron	P2RX3,PRG3
chr28	34321314	Deletion	9.14e-06	relaxed	PASS	NO	9.14e-06					85	Intron,Intron	FAM53B,EEF1AKMT2
chr16	25459222	Deletion	3.43e-05	relaxed	PASS	NO				3.43e-05		84	Intron	ZMAT4
chr15	45615482	Insertion	5.7e-06	relaxed	PASS	NO				5.7e-06		80	Intron	TTC29
chr22	55650205	Insertion	2.78e-07	relaxed	PASS	YES	2.78e-07					79	Intergenic	Y RNA-EFNB2
chr23	42629697	Deletion	2.1e-06	relaxed	PASS	NO	2.1e-06					79	Intergenic	ENSCAFG00805021672-ZIC4
chr22	1972019	Deletion	1.5e-05	relaxed	PASS	YES		1.5e-05				78	Intergenic	SPRYD7-KPNA3
chr9	21235429	Insertion	9.61e-06	relaxed	PASS	NO	9.61e-06					77	Downstream,Intergenic	KRT41,KRT41-KRT31
chr18	42950207	Deletion	8.56e-05	relaxed	PASS	YES	8.56e-05					76	Intron	CSTPP1
chr37	23710760	Deletion	1.19e-11	strict	PASS	NO	1.19e-11					75	Intergenic	TNP1-ENSCAFG00805012170
chr24	23613741	Deletion	1.11e-06	relaxed	PASS	NO					1.11e-06	75	Intergenic	CHMP4B-RALY
chr30	3370730	Deletion	6.45e-08	strict	PASS	NO	6.45e-08					73	Intron	DPH6
chr23	52850249	Deletion	5.66e-05	relaxed	PASS	NO				5.66e-05		73	Intergenic	OPA1-HES1
chr21	50101208	Deletion	9.86e-08	strict	PASS	NO	9.86e-08					71	Intergenic	ENSCAFG00805006567-U6
chr37	25244049	Deletion	3.29e-06	relaxed	PASS	YES	3.29e-06					71	Intron	ENSCAFG00805017349
chr7	72766687	Insertion	1.82e-05	relaxed	PASS	NO	1.82e-05					69	Intron	L3MBTL4
chr34	27363194	Deletion	1.63e-05	relaxed	PASS	YES	1.63e-05					68	Intron	NMD3
chr3	26546303	Deletion	5.34e-06	relaxed	PASS	NO	5.34e-06					67	Intron	MSH3
chr1	88435827	Deletion	1.89e-06	relaxed	PASS	NO	1.89e-06					66	Intergenic	ENSCAFG00805007501-ENSCAFG00805007526
chr8	11102615	Insertion	2.7e-06	relaxed	PASS	NO	2.7e-06					65	Intron	NUBPL
chr22	53543891	Deletion	5.05e-05	relaxed	PASS	YES	5.05e-05					65	Intergenic	ENSCAFG00805028004-ENSCAFG00805028068
chr19	35401590	Insertion	8.04e-05	relaxed	PASS	YES			8.04e-05			65	Intron	DPP10
chr15	39130325	Insertion	1.41e-05	relaxed	PASS	YES				1.41e-05		64	Intergenic	ANKS1B-GARIN6
chr35	26484581	Deletion	5.86e-09	strict	PASS	NO	5.86e-09					63	Upstream,Upstream,Downstream,Downstream,Intergenic	ENSCAFG00805013556,ENSCAFG00805013697,H2AC13,H2AC14,H2AC13-H2AC14
chr35	21231896	Deletion	4.19e-10	strict	PASS	NO	4.19e-10					62	Intergenic	CDKAL1-ENSCAFG00805021238
chr30	18581273	Insertion	9.07e-07	relaxed	PASS	YES	9.07e-07					61	Intron	ATOSA
chr23	28222441	Insertion	2.17e-06	relaxed	PASS	NO	2.17e-06					61	Intron	ENSCAFG00805026676
chr15	9512302	Insertion	4.78e-05	relaxed	PASS	NO	4.78e-05					61	Intron	NRDC
chr26	9471865	Deletion	4.21e-07	relaxed	PASS	NO				4.21e-07		61	Intron	BRAP
chr12	57994770	Deletion	1.63e-06	relaxed	PASS	NO	1.63e-06					60	Intron	ENSCAFG00805004988	SINEC1C2_CF
chr24	4363648	Deletion	3.36e-13	strict	PASS	NO	3.36e-13					59	Upstream,Intron	SLC24A3,SLC24A3
chr11	48015229	Insertion	1.59e-05	relaxed	PASS	NO				1.59e-05		59	Intergenic	ENSCAFG00805024234-U6
chr8	56848822	Insertion	2.36e-11	strict	PASS	YES	2.36e-11					58	Intergenic	U6-ENSCAFG00805013630
chr11	64161355	Insertion	1.09e-06	relaxed	PASS	NO	1.09e-06					58	Intergenic	KLF4-ENSCAFG00805004940
chr10	7613815	Deletion	7.36e-06	relaxed	PASS	NO				7.36e-06		58	Intron	RASSF3
chr4	49267141	Insertion	7.36e-10	strict	PASS	YES	7.36e-10					57	Intergenic	CCNG1-U2
chr11	59462778	Insertion	5.21e-05	relaxed	PASS	YES	5.21e-05					57	Intergenic	U2-ENSCAFG00805026889
chr1	113691299	Insertion	1.19e-05	relaxed	PASS	NO				1.19e-05		57	Downstream,Intergenic	CYP2A7,CYP2A7-ENSCAFG00805011664
chr8	14471750	Insertion	1.96e-06	relaxed	PASS	NO	1.96e-06					56	Intron	ENSCAFG00805003677
chr28	37059366	Deletion	2.38e-06	relaxed	PASS	NO	2.38e-06					56	Intergenic	ENSCAFG00805014787-CLRN3
chr12	22738047	Deletion	2.66e-05	relaxed	PASS	NO	2.66e-05					56	Intergenic	U6-HCRTR2
chr26	10271258	Deletion	6.74e-09	strict	PASS	YES				6.74e-09		56	Intron	HECTD4
chr22	4384840	Deletion	3.78e-06	relaxed	PASS	YES		3.78e-06				55	Intergenic	ENSCAFG00805020175-HTR2A	L1_CF
chr3	22545987	Insertion	3.53e-06	relaxed	PASS	NO	3.53e-06					55	Intergenic	ENSCAFG00805003640-ENSCAFG00805003658	L1_CF
chr24	23317560	Deletion	7.35e-07	relaxed	PASS	NO			7.35e-07			55	Intron	CBFA2T2
chr3	28730972	Insertion	2.89e-07	relaxed	PASS	NO	2.89e-07					53	Intron	AP3B1
chr9	23731320	Insertion	5.56e-15	strict	PASS	NO	5.56e-15					52	Intron	SOCS7
chr20	29262714	Insertion	3.14e-07	relaxed	PASS	NO	3.14e-07					52	Intron	PTPRG
chr24	23083885	Deletion	7.54e-05	relaxed	PASS	NO			7.54e-05			52	Intragenic	ENSCAFG00805026300
chr12	17834655	Insertion	5.16e-18	strict	PASS	NO	5.16e-18					51	Intron	CRISP2
chr15	14636810	Deletion	1.28e-11	strict	PASS	NO	1.28e-11					51	Intron	MAST2
chr3	8485445	Deletion	4.89e-08	strict	PASS	NO	4.89e-08					51	Intergenic	ENSCAFG00805011200-ENSCAFG00805011222
chr11	30699639	Deletion	6.6e-05	relaxed	PASS	NO					6.6e-05	51	Intergenic	ENSCAFG00805013252-ENSCAFG00805013288
1 Double underline denotes p-values below the Bonferoni Thershold. Sinlge underline are those with p-values < 0.0001
2 Multiple locations separated by commas, correspond to similarly separated genes in the "Gene" Column
3 Repeat annotation of SVs, requiring the SV sequence to be comprised of at least 95% repeat sequence

## Sheet: S8
Supplemental Table S8 - Allele frequency of selected Ohana hits
		NHEJ1 AF	NSRP1 AF	TRAF4 AF	HMGA2 AF				ABCB9 AF	PITPNM2 AF	DENRAF
Breed/Group	Breed/Location	DEL chr37:25574005	DEL chr9:44176025	DEL chr9:42908180	DEL chr10:8745252	INS chr10:8762418	INS chr10:8811987	DEL chr10:8821118	DEL chr26:6776496	DEL chr26:6730886	DEL chr26:6931055	DEL chr26:6933974
Spaniels	Cocker Spaniel	0	1	1	1	1	0.166667	0.333333	1	1	1	1
Spitz	American Eskimo Dog	0	1	1	0.5	0.0833333	1	1	0.583333	1	1	1
Flockguard Sighthound	Afghan Hound	0	1	1	1	1	0	0	1	1	1	1
Scenthounds	American Foxhound	0	1	1	1	0.857143	0.0714286	0.214286	1	1	1	1
Scenthounds	Alpine Dachsbracke	0	1	1	1	0.928571	0.214286	0.357143	1	1	1	1
Mastiffs	American Bulldog	0	0.4	0.6	1	0.4	0	0.375	0	0.1	0.6	0.3
Mastiffs	American Staffordshire Terrier	0	0.4	0.6	0.8	0.2	0.2	0.5	0.7	0.7	0.8	0.7
Spaniels	American Water Spaniel	0	0.583333	0.583333	1	1	0.0833333	0.25	1	1	1	1
Scenthounds	Artois Hound	0	1	1	1	0.75	0.25	0.25	1	1	1	1
Scenthounds	Ariegeois	0	1	0.5	1	1	0	0	1	1	1	1
Pointers	Ariege Pointer	0	1	1	1	1	0.25	0.25	1	0.833333	1	1
UK Herding	Australian Cattle Dog	0	1	1	0.875	0.25	0.125	0.5	0.75	0.625	0.875	0.75
Pointers	Auvergne Pointer	0	0.916667	1	1	1	0.0833333	0.333333	1	1	1	1
UK Herding	Australian Kelpie	0	1	0.75	0.5	0.0833333	0.583333	0.916667	0.583333	0.583333	0.75	0.75
UK Herding	Australian Shepherd	0	1	0.833333	0.5	0.5	0.333333	0.5	0.833333	0.833333	1	1
Scenthounds	Basset Artesien Normand	0	1	1	1	1	0.166667	0.25	1	0.916667	1	1
Scenthounds	Basset Hound	0	1	1	1	1	0.0714286	0.285714	1	1	1	1
Belgian Herders	Belgian Sheepdog	0	0.166667	0.5	0.666667	0.333333	0.333333	0.5	1	1	1	1
Scenthounds	Basset Fauve de Bretagne	0	0.9	1	0.9	0.8	0.1	0.3	1	1	1	1
Scenthounds	Blue Gascony Griffon	0	1	1	1	1	0	0.25	1	1	1	1
Scenthounds	Billy	0	1	1	1	1	0	0.25	1	1	1	1
Scenthounds	Bloodhound	0	1	1	1	1	0.125	0.25	1	1	1	1
Pointers	Blue Picardy Spaniel	0	1	1	1	1	0.166667	0.333333	1	0.333333	1	1
Scenthounds	Bluetick Coonhound	0	1	1	1	1	0.5	0.5	1	1	1	1
Belgian Herders	Belgian Malinois	0	0.75	0.875	0.5	0.75	0	0.375	1	1	1	1
Scenthounds	Bavarian Mountain Scent Hound	0	0.916667	0.916667	1	1	0	0.166667	1	1	1	1
Belgian Herders	Bouvier des Ardennes	0	1	1	0	0.5	0	0.5	1	1	1	1
Mastiffs	Boerboel	0	0.75	0.625	1	0.5	0.125	0.125	0.375	0.375	0.75	0.5
Pointers	Bourbonnais Pointing Dog	0	1	1	1	0.5	0.0714286	0.357143	1	1	1	1
Mastiffs	Boston Terrier	0	0.5	0.166667	1	0.666667	0	0.5	0	0	0.333333	0
Belgian Herders	Bouvier des Flandres	0	0.5	1	0.75	0.5	0.5	0.25	0.5	0.5	0.75	0.5
Mastiffs	Boxer	0	0.1	0	1	0.8	0	0.1	0	0.1	0.4	0.2
Spaniels	Boykin Spaniel	0.4	0.9	0.9	1	1	0.1	0.2	0.9	0.9	1	0.9
Pointers	Bracco Italiano	0	1	1	1	0.75	0	0.416667	1	1	1	1
Water Dogs	Barbet	0	1	0.916667	1	0.5	0	0.25	1	1	1	1
Pointers	Braques Francais	0	0.9	0.9	1	0.9	0.4	0.4	1	0.9	1	1
Scenthounds	Briquet Griffon Vendeen	0	1	1	1	1	0.25	0.25	1	1	1	1
Pointers	Brittany	0	1	1	1	1	0.125	0.1875	0.9375	0.9375	0.9375	0.9375
Scenthounds	Bruno Jura Hound	0	1	1	1	1	0	0.3	0.9	0.9	1	1
Scenthounds	Black and Tan Coonhound	0	1	1	1	1	0	0.5	1	1	1	1
Mastiffs	English Bulldog	0	0.75	0	1	0	0	0.5	0	0	0.5	0
Mastiffs	Bullmastiff	0	0.166667	0.25	1	0.416667	0.25	0.666667	0.0833333	0.0833333	0.416667	0.333333
Mastiffs	Bull Terrier	0	0.125	1	1	0.25	0	0.5	0.625	0.625	0.625	0.75
Mastiffs	Dogo Canario	0	0.5	0.583333	0.916667	0.666667	0.0833333	0.5	0.75	0.75	0.75	0.833333
UK Herding	Cardigan Welsh Corgi	0	0.75	0.875	1	0.5	0	0.375	0.875	0.625	0.875	0.875
Spaniels	Curly-Coated Retriever	0	1	1	1	0.25	0	0.5	0.625	1	0.875	0.625
Pointers	Cesky Fousek	0	0.375	1	1	1	0.25	0.375	1	1	1	1
Flockguard Sighthound	Cirneco dell'Etna	0	1	1	0.333333	0	0.666667	0.833333	1	1	1	1
Spaniels	Cavalier King Charles Spaniel	0	1	1	1	0.8	0.1	0.3	1	1	1	1
Spaniels	Clumber Spaniel	0	1	1	1	1	0.3	0.2	1	0.9	1	0.9
Mastiffs	Continental Bulldog	0	0.333333	0.333333	1	0.166667	0.0833333	0.333333	0	0.166667	0.583333	0.0833333
UK Herding	Collie	0.576923	0.961538	0.961538	1	0.0769231	0.0384615	0.5	0.769231	0.769231	0.923077	0.961538
Pointers	Catalburun	0	0.833333	1	1	0.833333	0.333333	0.5	1	1	1	1
Scenthounds	Dachshund	0	0.970588	0.882353	1	0.911765	0.117647	0.382353	0.941176	0.941176	0.970588	0.941176
Mastiffs	Dogo Argentino	0	0.3	0.8	1	0.1	0.1	0.375	0.7	0.7	0.9	0.8
Mastiffs	Dogue de Bordeaux	0	0.7	0.7	1	0.9	0.1	0.2	0	0.1	0.4	0.1
Flockguard Sighthound	Scottish Deerhound	0	1	0.833333	0.5	0	0	0	0.833333	0.833333	0.833333	0.833333
Scenthounds	Drever	0	0.916667	1	1	1	0	0.166667	1	1	1	1
Belgian Herders	Dutch Shepherd	0	0.9	0.9	0.5	0.3	0.1	0.3	0.9	0.9	0.9	0.9
Pointers	Dutch Partridge Dog	0	1	1	1	0.5	0	0	1	1	1	1
Spaniels	English Cocker Spaniel	0	1	1	1	1	0	0.166667	1	1	1	1
Scenthounds	English Foxhound	0	1	1	1	0.5	0.25	0	1	1	1	1
Pointers	English Pointer	0	0.875	1	1	1	0.3125	0.4375	1	1	1	1
Pointers	English Setter	0	0.833333	0.833333	1	0.833333	0.333333	0.5	1	0.833333	1	1
Spaniels	English Springer Spaniel	0	1	1	1	1	0.166667	0.333333	1	1	1	0.666667
Scenthounds	Estonian Hound	0	0.833333	1	1	0.833333	0	0.5	1	1	1	1
Mastiffs	French Bulldog	0	0.5	0.5	1	0.333333	0.333333	0.583333	0	0.333333	0.5	0.0833333
Spaniels	Field Spaniel	0	1	1	1	0.5	0.1	0.4	0.9	1	1	0.9
Scenthounds	Finnish Hound	0	1	1	1	0.833333	0.333333	0.416667	1	1	1	1
Spitz	Finnish Spitz	0	1	1	0.916667	0.5	0.833333	0.833333	1	1	0.916667	0.916667
Pointers	French Spaniel	0	0.666667	0.5	1	0.916667	0.166667	0.333333	1	1	1	1
Scenthounds	Great Anglo-French Tricolour Hound	0	1	1	1	1	0.0833333	0.333333	1	1	1	0.833333
Flockguard Sighthound	Galgo Espanol	0	0.916667	0.916667	0.583333	0.25	0.416667	0.833333	1	1	1	1
Scenthounds	Great Anglo-French White and Orange Hound	0	1	1	1	0.916667	0.0833333	0.25	1	1	1	1
Scenthounds	Grand Bleu de Gascogne	0	1	1	1	1	0	0.5	1	1	1	1
Scenthounds	Grand Basset Griffon Vendeen	0	1	1	1	1	0.1	0.1	1	1	1	1
Scenthounds	Griffon Fauve de Bretagne	0	1	1	1	1	0	0.5	0.5	0.5	0.5	0.5
Scenthounds	Grand Griffon Vendeen	0	1	1	1	1	0.25	0.25	1	1	1	1
Scenthounds	German Hound	0	0.916667	0.916667	1	1	0.166667	0.25	1	1	1	1
Spaniels	German Spaniel	0	1	1	1	0.916667	0	0.333333	1	1	1	1
Pointers	Gordon Setter	0	0.5	1	1	1	0	0.5	1	1	1	1
Belgian Herders	Groenendael	0	0	0.166667	0.333333	0.5	0.333333	0.333333	1	1	1	1
Scenthounds	Griffon Nivernais	0	1	1	1	1	0.166667	0.25	1	1	1	1
Pointers	German Shorthaired Pointer	0	1	1	1	0.75	0.5	0.75	1	1	1	1
Spitz	German Spitz Klein	0	1	1	0.227273	0.0454545	0.727273	0.818182	1	1	1	1
Spitz	German Spitz	0	1	1	0.5	0.166667	0.666667	0.75	0.833333	0.833333	0.833333	0.833333
Spitz	German Giant Spitz	0	0.916667	0.916667	0.333333	0.25	0.583333	0.666667	0.916667	1	1	1
Spitz	German Spitz Mittel	0	0.958333	1	0.375	0.0416667	0.583333	0.791667	1	0.958333	1	1
Scenthounds	Gotland Hound	0	1	1	1	1	0.5	0.5	1	1	1	1
Pointers	German Wirehaired Pointer	0	1	1	1	0.7	0	0.5	1	0.9	1	1
Spitz	Hallefors Elkhound	0	1	1	0	0	1	1	1	1	1	1
Scenthounds	Harrier	0	1	1	0.833333	0.833333	0.166667	0.333333	1	1	1	1
Scenthounds	Hellenic Hound	0	1	1	0.5	0.5	0.5	0.5	1	1	1	1
Flockguard Sighthound	Hortaya Borzaya	0	1	0.75	1	0	0.25	0.75	1	1	1	1
Scenthounds	Hamiltonstovare	0	1	1	1	1	0.2	0.5	1	1	1	1
Scenthounds	Hanoverian Scenthound	0	1	1	1	1	0	0	1	1	1	1
Flockguard Sighthound	Ibizan Hound	0	0.692308	1	0.884615	0.846154	0.5	0.730769	1	1	1	1
Spitz	Icelandic Sheepdog	0	1	1	0.5	0.0833333	0.833333	0.916667	1	1	1	1
Pointers	Irish Setter	0	1	1	1	1	0.166667	0.333333	1	1	1	1
Spaniels	Irish Water Spaniel	0	1	1	1	1	0	0.25	0.5	0.5	0.75	0.625
Spitz	Japanese Spitz	0	1	1	0.125	0.0833333	1	1	1	1	1	1
Spitz	Keeshond	0	0.863636	0.909091	0.318182	0.0454545	0.363636	0.409091	0.954545	0.909091	1	0.954545
Pointers	Small Munsterlander	0	1	1	1	0.909091	0.0909091	0.318182	1	1	1	1
Belgian Herders	Belgian Laekenois	0	1	1	0.2	0.8	0.2	0.3	1	1	1	1
Water Dogs	Lagotto Romagnolo	0	0.833333	1	0.833333	0.833333	0.166667	0.333333	1	1	1	1
Pointers	Large Munsterlander	0	1	1	1	0.5	0	0.5	1	1	1	1
Scenthounds	Lowchen	0	0.875	0.75	0.5	0.125	1	1	1	1	1	1
Flockguard Sighthound	Magyar Agar	0	0.666667	0.75	0.916667	0.0833333	0.166667	0.583333	0.916667	0.916667	1	1
Mastiffs	Mastiff	0	0.416667	0.333333	1	0.666667	0	0.583333	0.833333	0.916667	0.833333	0.833333
Mastiffs	Miniature Bull Terrier	0	0.25	1	0.875	0	0.125	0.5	0.375	0.375	0.5	0.375
Mastiffs	Majorca Mastiff	0	0.5	0.5	1	0	0	0.5	0.333333	0.666667	0.5	0.5
Spitz	Norwegian Buhund	0	1	1	0.4	0.1	1	1	1	1	1	1
Spitz	Norwegian Elkhound	0	1	1	0.357143	0	1	1	1	1	1	1
Spitz	Norrbottenspitz	0	0.9	1	0.2	0.1	1	1	1	1	1	0.9
Mastiffs	Olde English Bulldogge	0	0.5	0.333333	1	0.666667	0	0.166667	0.166667	0.166667	0.333333	0.166667
UK Herding	Old English Sheepdog	0	1	0.785714	1	0.428571	0	0.357143	1	1	1	1
Scenthounds	Otterhound	0	1	1	1	0.714286	0.142857	0.285714	1	1	1	1
Pointers	Pont-Audemer spaniel	0	1	1	0.833333	1	0	0.166667	0.916667	0.75	0.916667	0.916667
Scenthounds	Petit Bleu de Gascogne	0	0.875	1	1	1	0	0.375	1	1	1	1
Scenthounds	Petit Basset Griffon Vendeen	0	0.863636	1	0.954545	0.954545	0.0454545	0.363636	1	1	0.954545	1
UK Herding	Pembroke Welsh Corgi	0	1	0	1	0.5	0	0.5	1	1	1	1
Flockguard Sighthound	Pharaoh Hound	0	1	1	0.5	0.25	0.5	0.833333	1	1	1	1
Belgian Herders	Picardy Shepherd	0	0.5	0.333333	0.416667	0.0833333	1	1	0.75	0.833333	0.833333	0.833333
Pointers	Picardy Spaniel	0	1	1	1	0.875	0	0.125	1	0.625	1	1
Scenthounds	Plott Hound	0	1	1	1	1	0	0.5	0.5	0.5	1	1
Flockguard Sighthound	Polish Greyhound	0	0.857143	0.857143	1	0.5	0.285714	0.571429	1	1	1	1
Spitz	Pomeranian	0	1	1	0.214286	0	1	1	1	1	1	1
Pointers	Portuguese Pointer	0	1	1	1	1	0	0	1	1	1	1
Scenthounds	Porcelaine	0	1	1	1	1	0	0	1	1	1	1
Scenthounds	Posavac Hound	0	1	0.5	1	1	0	0	1	1	1	1
Water Dogs	Portuguese Water Dog	0	0.6875	0.9375	0.8125	0.6875	0.375	0.5	1	1	1	1
Pointers	Pudelpointer	0	1	1	1	1	0.166667	0.166667	1	1	1	1
Scenthounds	Redbone Coonhound	0	0.833333	1	1	1	0	0.166667	1	1	1	1
Scenthounds	Russian Hound	0	0.916667	1	0.833333	0.916667	0.0833333	0.416667	1	1	1	1
Pointers	Irish Red and White Setter	0	1	1	1	0.5	0.5	1	1	1	1	1
Flockguard Sighthound	Saluki	0	1	1	1	1	0.5	1	1	1	1	1
Scenthounds	Segugio Italiano	0	1	1	0.875	0.75	0.125	0.375	1	1	1	1
Flockguard Sighthound	Silken Windhound	0.25	0.75	1	0.75	0	0	0.25	1	1	1	1
Spitz	Swedish Lapphund	0	1	1	0.333333	0.166667	1	1	1	1	1	1
Scenthounds	Slovensky Kopov	0	0.75	1	1	1	0.25	0	1	0.75	1	1
Flockguard Sighthound	Sloughi	0	1	1	1	0.5	0	0.5	0.75	1	1	0.75
Pointers	Slovakian Wirehaired Pointer	0	1	0.875	1	0.375	0.125	0.25	1	1	1	1
Scenthounds	Small Swiss Hound	0	1	1	1	0.958333	0.0833333	0.125	0.916667	0.916667	0.916667	0.916667
Pointers	Spinone Italiano	0	0.928571	1	1	1	0.0714286	0.214286	0.928571	0.928571	0.928571	0.928571
Water Dogs	Spanish Water Dog	0	0.875	1	1	0.875	0	0.25	1	0.625	1	1
UK Herding	Shetland Sheepdog	0.25	1	1	0.5	0.125	0.75	1	0.5	0.625	1	0.875
Mastiffs	Staffordshire Bull Terrier	0	0.583333	0.666667	0.833333	0.666667	0.166667	0.416667	0	0.333333	0.333333	0.0833333
Pointers	Saint-Usuge Spaniel	0	1	1	1	1	0.5	0.5	1	1	1	1
Spaniels	Sussex Spaniel	0	1	1	1	1	0.0833333	0.333333	0.833333	0.833333	0.916667	0.833333
Spitz	Swedish Vallhund	0	1	0.375	0.375	0	1	1	1	1	1	1
Spitz	Swedish Elkhound	0	0.625	1	0.25	0	0.875	1	1	1	1	1
Scenthounds	Swiss Hound	0	0.958333	1	1	1	0.125	0.208333	0.958333	0.958333	0.958333	0.958333
Spitz	Swedish White Elkhound	0	1	1	0.857143	0.214286	0.571429	1	1	1	1	1
Flockguard Sighthound	Tazi	0	1	1	0.75	0.75	0.25	0.25	1	1	1	1
Belgian Herders	Belgian Tervuren	0	0.8	1	0.5	0.7	0.2	0.2	1	0.9	1	1
Scenthounds	Treeing Walker Coonhound	0	1	1	1	1	0	0.5	1	1	1	1
Pointers	Vizsla	0	1	1	1	0.928571	0.0714286	0.285714	1	1	0.928571	1
Spitz	Volpino Italiano	0	0.75	1	0.666667	0	0.583333	0.75	1	1	1	1
Pointers	Weimaraner	0	1	0.6	1	0.4	0	0.5	1	1	1	1
Flockguard Sighthound	Whippet	0	0.583333	0.666667	0.833333	0.166667	0.0833333	0.583333	0.583333	0.583333	0.833333	0.583333
Pointers	Wirehaired Pointing Griffon	0	1	1	1	0.75	0	0.25	1	1	1	1
Spaniels	Welsh Springer Spaniel	0	1	1	1	1	0.25	0.375	0.5	1	0.625	0.5
Scenthounds	Zagar	0	1	1	0.928571	0.857143	0.0714286	0.357143	1	1	1	1
Village Dogs	Afghanistan	0	1	0.833333	0.833333	0.5	0.333333	0.5	1	1	0.833333	0.833333
Village Dogs	Alaska	0	0.833333	1	1	1	0.5	0.833333	0.5	0.833333	0.833333	0.833333
Village Dogs	Azerbaijan	0	0.857143	1	0.857143	0.571429	0.285714	0.428571	1	1	1	1
Village Dogs	Belize	0	0.833333	0.833333	1	0.666667	0	0.166667	0.833333	0.833333	1	1
Village Dogs	Congo	0	0.875	0.875	0.71875	0.25	0.34375	0.46875	0.8125	0.84375	0.90625	0.8125
Village Dogs	China	0	0.964286	0.970238	0.696429	0.553571	0.327381	0.55625	0.934524	0.964286	0.982143	0.97619
Village Dogs	Costa Rica	0	0.833333	0.833333	0.5	0.333333	0.666667	0.666667	0.833333	0.833333	0.833333	0.833333
Village Dogs	Fiji	0	0.888889	0.944444	0.944444	0.555556	0.111111	0.333333	0.944444	1	0.944444	0.944444
Village Dogs	Iran	0	0.895833	0.958333	0.708333	0.458333	0.333333	0.604167	0.875	0.9375	0.979167	0.895833
Village Dogs	Kenya	0	0.805556	0.833333	0.833333	0.305556	0.5	0.694444	0.916667	0.861111	0.916667	0.888889
Village Dogs	Cambodia	0	1	1	0.5	0.25	0.5	0.625	0.875	0.875	1	1
Village Dogs	Liberia	0	0.735294	0.852941	0.764706	0.352941	0.235294	0.411765	0.911765	0.911765	0.882353	0.882353
Village Dogs	Mexico	0	0.666667	1	1	0.833333	0	0.166667	0.666667	0.666667	1	0.666667
Village Dogs	Nepal	0	0.875	0.875	0.875	0.4375	0.1875	0.5	0.6875	0.8125	0.875	0.5625
Village Dogs	Peru	0	1	1	0.5	0.333333	0.333333	0.5	1	1	1	1
Village Dogs	French Polynesia	0	0.576923	0.653846	0.653846	0.307692	0.307692	0.653846	0.692308	0.653846	0.769231	0.692308
Village Dogs	Thailand	0	1	1	0.666667	0.666667	0.333333	0.666667	1	1	1	1
Village Dogs	Uzbekistan	0	0.833333	1	0.833333	0.666667	0.166667	0.5	0.916667	1	1	0.916667
Wolf	China	0	1	1	1	0.166667	0.388889	0.722222	1	1	1	0.722222
Wolf	Greece	0	1	1	1	0	0.125	1	0.75	0.958333	1	0.791667
Wolf	Iran	0	1	1	1	0.0833333	0	1	1	1	1	0.916667
Wolf	Russia	0	1	1	0.892857	0.214286	0.142857	0.964286	0.928571	0.892857	1	0.607143
Wolf	Sweden	0	1	1	0.666667	0.166667	0.25	1	0.75	0.833333	1	0.916667
